# Supplementary material for: Construction of Streptomyces coelicolor A3(2) mutants that exclusively produce NA4/NA6 intermediates of agarose metabolism through mutation induction
Source: Sci Rep. 2023 Nov 3;13:18968. doi: 10.1038/s41598-023-46410-7 (PMC10624881; doi:10.1038/s41598-023-46410-7)
Supplement: Supplementary file 2 — Supplementary Table 1. [file 41598_2023_46410_MOESM2_ESM.xlsx]

## Sheet: Sheet1
Supplementary Table 1. Large variants during UV induced mutagenesis of S. coelicolor A3(2) to mutant M22.
POSITION	MUTATION	TYPE	GENE	DESCRIPTION
1 : 23	DELETION	-	-	-
221,014 : 221,024	INSERTION	-	-	-
3,056,135 : 3,056,149	INSERTION	-	-	-
3,214,495 : 3,214,733	DELETION	CDS	SCO2957	hypothetical protein
3,826,237 : 3,826,250	INVERSION	CDS	id-NC_003888.3	repeat_region
4,148,267 : 4,148,285	INVERSION	-	-	-
4,863,508 : 4,863,513	INSERTION	-	-	-
5,547,827 : 5,547,832	INSERTION	CDS	SCO5105	hypothetical protein
		CDS	SCO5106	fumarate reductase iron-sulfur subunit
6,130,580 : 6,130,586	INSERTION	CDS	SCO5629	ATP/GTP-binding protein
6,280,381 : 6,281,953	INVERSION	CDS	SCO5748	sensory histidine kinase
7,684,374 : 7,684,594	INVERSION	CDS	SCO6921	hypothetical protein
8,267,252 : 8,267,262	INSERTION	-	-	-
8,666,890 : 8,667,507	DELETION	CDS	SCO7846	hypothetical protein
