# Supplementary material for: Construction of Streptomyces coelicolor A3(2) mutants that exclusively produce NA4/NA6 intermediates of agarose metabolism through mutation induction
Source: Sci Rep. 2023 Nov 3;13:18968. doi: 10.1038/s41598-023-46410-7 (PMC10624881; doi:10.1038/s41598-023-46410-7)
Supplement: Supplementary file 3 — Supplementary Table 2. [file 41598_2023_46410_MOESM3_ESM.xlsx]

## Sheet: Sheet1
Supplementary Table 2. Small variations during UV induced mutagenesis of S. coelicolor A3(2) to mutant M22.
POSITION	A3(2)	M22	MUTATION	TYPE	GENE	DESCRIPTION
6946	C	T	SUBSTITUTION	missense variant	SCO0004	hypothetical protein (fragment)
11688	T	C	SUBSTITUTION	missense variant	SCO0009	hypothetical protein
16082	C	T	SUBSTITUTION	synonymous variant	SCO0015	putative Na+/H+ antiporter
16083	T	C	SUBSTITUTION	missense variant	SCO0015	putative Na+/H+ antiporter
88662	GG	G	DELETION	upstream gene variant	SCO0105	endo-1%2C4-beta-xylanase (putative secreted protein)
104233	A	G	SUBSTITUTION	synonymous variant	SCO0124	hypothetical protein
417054	C	G	SUBSTITUTION	missense variant	SCO0396	hypothetical protein SCF6222
549826	CC	C	DELETION	upstream gene variant	SCO0515	pseudogene
603360	A	G	SUBSTITUTION	upstream gene variant	SCO0560	catalase/peroxidase
619172	C	G	SUBSTITUTION	synonymous variant	SCO0577	conserved hypothetical protein
619978	C	G	SUBSTITUTION	synonymous variant	SCO0578	putative triosephosphate isomerase
646916	T	C	SUBSTITUTION	missense variant	SCO0606	hypothetical protein SCF5530
657081	T	G	SUBSTITUTION	missense variant	SCO0617	hypothetical protein
676028	C	CC	INSERTION	frameshift variant	SCO0634	pseudogene
921797	C	A	SUBSTITUTION	upstream gene variant	SCO0874	putative integral membrane protein
1110679	C	CC	INSERTION	-	-	-
1189921	C	A	SUBSTITUTION	synonymous variant	SCO1132	putative oxidoreductase
1415134	C	G	SUBSTITUTION	missense variant	SCO1337	putative oxidoreductase
1487325	G	C	SUBSTITUTION	missense variant	SCO1402	putative large secreted protein
1523375	T	G	SUBSTITUTION	missense variant	SCO1428	acyl-CoA dehydrogenase
1523376	G	T	SUBSTITUTION	missense variant	SCO1428	acyl-CoA dehydrogenase
1616265	G	GG	INSERTION	frameshift variant	SCO1511	hypothetical protein (fragment)
1616552	T	G	SUBSTITUTION	-	-	-
1622503	A	T	SUBSTITUTION	missense variant	SCO1516	protein-export membrane protein
1625888	G	A	SUBSTITUTION	missense variant	SCO1520	crossover junction endodeoxyribonuclease
1634118	C	G	SUBSTITUTION	missense variant	SCO1528	putative elongation factor
1634749	G	A	SUBSTITUTION	missense variant	SCO1529	putative membrane protein
1640028	T	G	SUBSTITUTION	synonymous variant	SCO1532	hypothetical protein
1640130	T	G	SUBSTITUTION	missense variant	SCO1532	hypothetical protein
1640215	G	C	SUBSTITUTION	missense variant	SCO1532	hypothetical protein
1642021	C	A	SUBSTITUTION	-	-	-
1644238	A	C	SUBSTITUTION	missense variant	SCO1536	conserved hypothetical protein SCL226c
1644332	C	G	SUBSTITUTION	missense variant	SCO1536	conserved hypothetical protein SCL226c
1644333	G	C	SUBSTITUTION	missense variant	SCO1536	conserved hypothetical protein SCL226c
1645577	G	GG	INSERTION	-	-	-
1645634	A	G	SUBSTITUTION	-	-	-
1649111	G	C	SUBSTITUTION	synonymous variant	SCO1539	putative lipoprotein
1649436	GG	G	DELETION	upstream gene variant	SCO1539	putative lipoprotein
1649514	AG	A	DELETION	upstream gene variant	SCO1539	putative lipoprotein
1658985	A	AA	INSERTION	upstream gene variant	SCO1550	putative small membrane protein
1740776	T	C	SUBSTITUTION	synonymous variant	SCO1626	putative cytochrome P450
1765205	G	GG	INSERTION	upstream gene variant	SCO1650	putative secreted protein
2065374	C	CC	INSERTION	upstream gene variant	SCO1933	hypothetical protein
2246578	C	G	SUBSTITUTION	missense variant	SCO2090	cell division protein
2325801	C	G	SUBSTITUTION	missense variant	SCO2162	quinolinate synthetase
2326305	T	C	SUBSTITUTION	-	-	-
2326306	C	T	SUBSTITUTION	-	-	-
2326307	T	C	SUBSTITUTION	-	-	-
2418061	G	A	SUBSTITUTION	synonymous variant	SCO2250	hypothetical protein SC1G212
2452318	C	G	SUBSTITUTION	upstream gene variant	SCO2282	conserved hypothetical protein SCC75A28c
2458949	C	CC	INSERTION	-	-	-
2458984	G	GG	INSERTION	upstream gene variant	SCO2289	putative membrane protein
2462897	G	GGG	INSERTION	upstream gene variant	SCO2292	secreted endo-1%2C4-beta-xylanase B (xylanase B)
2501991	G	C	SUBSTITUTION	missense variant	SCO2332	putative hydrolase
2533425	A	G	SUBSTITUTION	upstream gene variant	SCO2363	putative ATP/GTP-binding protein
2852282	T	G	SUBSTITUTION	synonymous variant	SCO2625	conserved hypothetical protein
2855966	C	CC	INSERTION	frameshift variant	SCO2628	putative amino acid permease
2976040	T	G	SUBSTITUTION	missense variant	SCO2729	putative acetyltransferase
3054642	C	CC	INSERTION	upstream gene variant	SCO2798	putative cellobiose hydrolase
3095246	G	GG	INSERTION	upstream gene variant	SCO2835	putative membrane protein
3144979	CC	C	DELETION	frameshift variant & splice region variant	SCO2890	putative secreted protein (pseudogene)
3230998	A	C	SUBSTITUTION	-	-	-
3230999	A	C	SUBSTITUTION	-	-	-
3231000	A	C	SUBSTITUTION	-	-	-
3246680	C	CC	INSERTION	upstream gene variant	SCO2981	putative glycosyl transferase
3298248	A	AG	INSERTION	intragenic variant	SCOr08	23S ribosomal RNA
3348737	G	A	SUBSTITUTION	missense variant	SCO3054	conserved hypothetical protein
3348967	C	G	SUBSTITUTION	missense variant	SCO3055	conserved hypothetical protein
3349264	G	C	SUBSTITUTION	missense variant	SCO3055	conserved hypothetical protein
3396367	T	G	SUBSTITUTION	synonymous variant	SCO3100	conserved hypothetical protein
3460645	CC	C	DELETION	frameshift variant	SCO3157	putative penicillin-binding protein (putative secreted protein)
3667835	G	C	SUBSTITUTION	upstream gene variant	SCO3316	putative dehydrogenase
3680393	A	C	SUBSTITUTION	upstream gene variant	SCO3327	hypothetical protein
3706353	C	G	SUBSTITUTION	upstream gene variant	SCO3347	conserved hypothetical protein
3958102	T	C	SUBSTITUTION	upstream gene variant	SCO3579	putative regulatory protein
4256852	A	C	SUBSTITUTION	missense variant	SCO3869	putative WD-40 repeat protein
4397330	C	G	SUBSTITUTION	intragenic variant	SCO4003	hypothetical protein 2SC10A707c
4397371	GG	G	DELETION	frameshift variant	SCO4003	hypothetical protein 2SC10A707c
4401623	CC	C	DELETION	upstream gene variant	SCO4007	putative integral membrane protein
4438971	TT	T	DELETION	frameshift variant	SCO4046	hypothetical protein 2SCD6012c
4485429	G	T	SUBSTITUTION	missense variant	SCO4091	putative DNA-binding protein
4521877	A	G	SUBSTITUTION	synonymous variant	SCO4117	putative membrane protein
4534180	G	GG	INSERTION	intragenic variant	SCOr14	23S ribosomal RNA
4534190	C	CCG	INSERTION	intragenic variant	SCOr14	23S ribosomal RNA
4726818	C	G	SUBSTITUTION	synonymous variant	SCO4315	putative homeostasis protein
4912785	G	GG	INSERTION	frameshift variant	SCO4493	putative asnC-family transcriptional regulator
4960522	G	A	SUBSTITUTION	upstream gene variant	SCO4543	hypothetical protein
5016697	A	G	SUBSTITUTION	synonymous variant	SCO4594	putative oxidoreductase
5016898	C	G	SUBSTITUTION	synonymous variant	SCO4594	putative oxidoreductase
5016937	C	T	SUBSTITUTION	synonymous variant	SCO4594	putative oxidoreductase
5017102	C	G	SUBSTITUTION	synonymous variant	SCO4594	putative oxidoreductase
5017129	C	G	SUBSTITUTION	synonymous variant	SCO4594	putative oxidoreductase
5017391	C	T	SUBSTITUTION	missense variant	SCO4594	putative oxidoreductase
5017589	C	T	SUBSTITUTION	synonymous variant	SCO4595	putative oxidoreductase
5017659	A	C	SUBSTITUTION	missense variant	SCO4595	putative oxidoreductase
5017856	C	T	SUBSTITUTION	synonymous variant	SCO4595	putative oxidoreductase
5018196	A	T	SUBSTITUTION	missense variant	SCO4595	putative oxidoreductase
5018258	C	G	SUBSTITUTION	synonymous variant	SCO4595	putative oxidoreductase
5018293	A	G	SUBSTITUTION	synonymous variant	SCO4595	putative oxidoreductase
5018294	C	A	SUBSTITUTION	synonymous variant	SCO4595	putative oxidoreductase
5018295	G	C	SUBSTITUTION	missense variant	SCO4595	putative oxidoreductase
5018296	A	T	SUBSTITUTION	missense variant	SCO4595	putative oxidoreductase
5018303	C	G	SUBSTITUTION	synonymous variant	SCO4595	putative oxidoreductase
5044225	C	G	SUBSTITUTION	synonymous variant	SCO4620	putative sporulation-related protein
5093984	G	C	SUBSTITUTION	missense variant	SCO4664	putative integral membrane protein
5095649	A	C	SUBSTITUTION	stop lost & splice region variant	SCO4665	putative membrane protein
5107398	C	G	SUBSTITUTION	synonymous variant	SCO4676	hypothetical protein
5443131	A	AG	INSERTION	upstream gene variant	SCO5005	hypothetical proten SCK1507
5477207	G	GG	INSERTION	-	-	-
5479811	G	GG	INSERTION	upstream gene variant	SCO5040	conserved hypothetical protein
5496158	C	T	SUBSTITUTION	upstream gene variant	SCO5056	putative exoribonuclease large subunit
5505703	G	T	SUBSTITUTION	missense variant	SCO5065	putative transcriptional regulator
5633841	C	G	SUBSTITUTION	missense variant	SCO5182	conserved hypothetical protein
5643985	GG	G	DELETION	frameshift variant	SCO5186	conserved hypothetical protein
5644123	C	CC	INSERTION	frameshift variant	SCO5186	conserved hypothetical protein
5646887	C	T	SUBSTITUTION	synonymous variant	SCO5188	putative ATP-dependent DNA helicase
5753680	CC	C	DELETION	upstream gene variant	SCO5281	putative 2-oxoglutarate dehydrogenase
5762044	G	GG	INSERTION	upstream gene variant	SCO5288	hypothetical protein SCCB1212c
5892942	G	GC	INSERTION	-	-	-
5914628	C	CC	INSERTION	frameshift variant	SCO5440	1%2C4-alpha-glucan branching enzyme
6008595	T	G	SUBSTITUTION	missense variant	SCO5516	putative integral membrane efflux protein
6141144	G	A	SUBSTITUTION	missense variant	SCO5642	hypothetical protein SC6A925
6340617	T	C	SUBSTITUTION	missense variant	SCO5800	conserved hypothetical protein SC4H221
6350689	C	CC	INSERTION	-	-	-
6365315	A	C	SUBSTITUTION	missense variant	SCO5818	putative ABC transporter
6365316	A	T	SUBSTITUTION	missense variant	SCO5818	putative ABC transporter
6370280	G	GG	INSERTION	-	-	-
6471128	T	A	SUBSTITUTION	synonymous variant	SCO5905	probable export protein
6769952	A	C	SUBSTITUTION	missense variant	SCO6167	proline rich protein (putative membrane protein)
7044234	A	G	SUBSTITUTION	synonymous variant	SCO6381	putative lipoprotein
7084800	C	A	SUBSTITUTION	missense variant	SCO6416	putative oxidoreductase
7118314	G	C	SUBSTITUTION	missense variant	SCO6436	putative tRNA synthetase
7146838	A	G	SUBSTITUTION	missense variant	SCO6458	conserved hypothetical protein SC9B525
7180216	G	C	SUBSTITUTION	missense variant	SCO6487	putative aminoacylase
7183704	G	C	SUBSTITUTION	missense variant	SCO6489	conserved hypothetical protein
7203532	G	C	SUBSTITUTION	missense variant	SCO6512	ABC transporter ATP-binding protein
7261050	G	C	SUBSTITUTION	missense variant	SCO6560	putative respiratory chain oxidoreductase
7284887	T	G	SUBSTITUTION	missense variant	SCO6578	hypothetical protein SC3F913
7316774	A	C	SUBSTITUTION	synonymous variant	SCO6597	putative beta-glucosidase
7364061	G	C	SUBSTITUTION	missense variant	SCO6635	bacteriophage (phiC31) resistance gene pglY
7384785	G	GT	INSERTION	frameshift variant	SCO6648	hypothetical protein SC4G222
7393003	T	G	SUBSTITUTION	missense variant	SCO6657	putative membrane protein
7446673	G	T	SUBSTITUTION	missense variant	SCO6696	putative regulatory protein
7552569	CC	C	DELETION	upstream gene variant	SCO6791	probable acyl-coA dehydrogenase
7761781	CTGGACC	C	DELETION	disruptive inframe deletion	SCO6993	regulatory protein
7859556	C	A	SUBSTITUTION	upstream gene variant	SCO7069	putative secreted hydrolase
8004829	A	G	SUBSTITUTION	upstream gene variant	SCO7202	putative membrane protein
8044092	C	G	SUBSTITUTION	synonymous variant	SCO7236	ubiquinol-cytochrome C reductase cytochrome subunit B
8163408	T	C	SUBSTITUTION	synonymous variant	SCO7350	putative membrane efflux protein
8288082	G	GG	INSERTION	-	-	-
8479534	T	C	SUBSTITUTION	upstream gene variant	SCO7651	putative tetR-family transcriptional regulator
8594044	T	C	SUBSTITUTION	synonymous variant	SCO7763	putative membrane protein
8595557	C	G	SUBSTITUTION	synonymous variant	SCO7766	conserved hypothetical protein
8612266	A	C	SUBSTITUTION	-	-	-
