# Supplementary material for: Construction of Streptomyces coelicolor A3(2) mutants that exclusively produce NA4/NA6 intermediates of agarose metabolism through mutation induction
Source: Sci Rep. 2023 Nov 3;13:18968. doi: 10.1038/s41598-023-46410-7 (PMC10624881; doi:10.1038/s41598-023-46410-7)
Supplement: Supplementary file 4 — Supplementary Table 3. [file 41598_2023_46410_MOESM4_ESM.xlsx]

## Sheet: large_deletion_1
Supplementary Table 3. Large variations during UV induced mutagenesis of mutant M22 to mutant M22-2C43.
## large deletion 1 (1 : 819702)
## CDS(760) - gene (325), hypothetical protein (435) / tRNA (3) / rRNA (0)
START	END	TYPE	GENE	DESCRIPTION
209	505	CDS	hypothetical protein	hypothetical protein
526	3195	CDS	hypothetical protein	hypothetical protein
5474	5565	tRNA	tRNA-Ala(agc)	tRNA-Ala(agc)
6527	8689	CDS	hypothetical protein	hypothetical protein
8683	9792	CDS	hypothetical protein	hypothetical protein
9789	10745	CDS	hypothetical protein	hypothetical protein
11667	12839	CDS	hypothetical protein	hypothetical protein
13426	14007	CDS	hypothetical protein	hypothetical protein
14121	14411	CDS	hypothetical protein	hypothetical protein
14617	14742	CDS	hypothetical protein	hypothetical protein
14699	14977	CDS	hypothetical protein	hypothetical protein
15452	16684	CDS	nhaA	Na(+)/H(+) antiporter NhaA
17097	17300	CDS	hypothetical protein	hypothetical protein
17319	17645	CDS	hypothetical protein	hypothetical protein
17867	18733	CDS	hypothetical protein	hypothetical protein
19353	21002	CDS	hypothetical protein	hypothetical protein
21099	22079	CDS	hypothetical protein	hypothetical protein
23177	23650	CDS	hypothetical protein	hypothetical protein
23766	24176	CDS	hypothetical protein	hypothetical protein
24252	25205	CDS	lgt	Phosphatidylglycerol--prolipoprotein diacylglyceryl transferase
25519	25713	CDS	hypothetical protein	hypothetical protein
26440	26853	CDS	hypothetical protein	hypothetical protein
27541	28302	CDS	zupT	Zinc transporter ZupT
28767	29531	CDS	hypothetical protein	hypothetical protein
29648	30490	CDS	hypothetical protein	hypothetical protein
30566	31282	CDS	hypothetical protein	hypothetical protein
31403	32056	CDS	hypothetical protein	hypothetical protein
32088	32288	CDS	hypothetical protein	hypothetical protein
32400	33008	CDS	hypothetical protein	hypothetical protein
33358	33522	CDS	hypothetical protein	hypothetical protein
34213	34404	CDS	hypothetical protein	hypothetical protein
34482	35336	CDS	Putative S-adenosyl-L-methionine-dependent methyltransferase	Putative S-adenosyl-L-methionine-dependent methyltransferase
35558	36463	CDS	hypothetical protein	hypothetical protein
36496	36840	CDS	hypothetical protein	hypothetical protein
37086	37883	CDS	fabG	3-oxoacyl-[acyl-carrier-protein] reductase FabG
37902	38534	CDS	hypothetical protein	hypothetical protein
39239	39532	CDS	hypothetical protein	hypothetical protein
39992	40552	CDS	hypothetical protein	hypothetical protein
41459	41692	CDS	hypothetical protein	hypothetical protein
42704	43660	CDS	IS481 family transposase IS1649	IS481 family transposase IS1649
44412	44804	CDS	hypothetical protein	hypothetical protein
44990	45943	CDS	hypothetical protein	hypothetical protein
46195	46551	CDS	IS5 family transposase ISBli8	IS5 family transposase ISBli8
46662	46796	CDS	hypothetical protein	hypothetical protein
46821	47534	CDS	hypothetical protein	hypothetical protein
47939	48577	CDS	hypothetical protein	hypothetical protein
48968	49324	CDS	hypothetical protein	hypothetical protein
49614	50843	CDS	putative protein	putative protein
50849	52045	CDS	putative protein	putative protein
52270	52506	CDS	hypothetical protein	hypothetical protein
52521	52739	CDS	hypothetical protein	hypothetical protein
52845	53042	CDS	hypothetical protein	hypothetical protein
53154	53417	CDS	hypothetical protein	hypothetical protein
53805	54392	CDS	hypothetical protein	hypothetical protein
54627	55232	CDS	hypothetical protein	hypothetical protein
55263	56102	CDS	frp	NADPH-flavin oxidoreductase
56543	57760	CDS	IS110 family transposase IS110	IS110 family transposase IS110
58410	59351	CDS	hypothetical protein	hypothetical protein
59494	60219	CDS	putative oxidoreductase	putative oxidoreductase
60326	61051	CDS	xynR	HTH-type transcriptional regulator XynR
61250	62179	CDS	menH	2-succinyl-6-hydroxy-2,4-cyclohexadiene-1-carboxylate synthase
62237	62557	CDS	hypothetical protein	hypothetical protein
63143	63709	CDS	hypothetical protein	hypothetical protein
63706	64347	CDS	hypothetical protein	hypothetical protein
65052	65606	CDS	hypothetical protein	hypothetical protein
66009	66593	CDS	hypothetical protein	hypothetical protein
67485	68060	CDS	hypothetical protein	hypothetical protein
68068	68910	CDS	azoB	NAD(P)H azoreductase
68910	69317	CDS	yesE	putative protein YesE
69636	70307	CDS	hypothetical protein	hypothetical protein
70472	71362	CDS	hypothetical protein	hypothetical protein
71446	71886	CDS	hypothetical protein	hypothetical protein
72838	73518	CDS	hypothetical protein	hypothetical protein
73834	74796	CDS	hypothetical protein	hypothetical protein
74948	75976	CDS	hypothetical protein	hypothetical protein
76106	77701	CDS	hypothetical protein	hypothetical protein
77907	78200	CDS	hypothetical protein	hypothetical protein
78299	78643	CDS	IS5 family transposase IS1650	IS5 family transposase IS1650
79515	79757	CDS	hypothetical protein	hypothetical protein
79915	80316	CDS	hypothetical protein	hypothetical protein
80399	80782	CDS	hypothetical protein	hypothetical protein
80873	81427	CDS	hypothetical protein	hypothetical protein
81723	82229	CDS	hypothetical protein	hypothetical protein
82280	82738	CDS	hypothetical protein	hypothetical protein
82690	83784	CDS	hypothetical protein	hypothetical protein
83781	85316	CDS	hypothetical protein	hypothetical protein
85656	86834	CDS	hypothetical protein	hypothetical protein
87506	87847	CDS	hypothetical protein	hypothetical protein
88405	88890	CDS	hypothetical protein	hypothetical protein
89011	89409	CDS	hypothetical protein	hypothetical protein
89518	90582	CDS	hypothetical protein	hypothetical protein
91216	91452	CDS	hypothetical protein	hypothetical protein
91819	92526	CDS	Carboxylesterase	Carboxylesterase
92588	92971	CDS	yabJ	2-iminobutanoate/2-iminopropanoate deaminase
93070	93915	CDS	hypothetical protein	hypothetical protein
94420	96681	CDS	hypothetical protein	hypothetical protein
96972	97529	CDS	hypothetical protein	hypothetical protein
97539	99758	CDS	hypothetical protein	hypothetical protein
99772	100158	CDS	hypothetical protein	hypothetical protein
100853	101404	CDS	hypothetical protein	hypothetical protein
101894	102232	CDS	hypothetical protein	hypothetical protein
102267	103265	CDS	hypothetical protein	hypothetical protein
103372	103680	CDS	hypothetical protein	hypothetical protein
103832	104299	CDS	hypothetical protein	hypothetical protein
104690	105424	CDS	hypothetical protein	hypothetical protein
105478	106281	CDS	hypothetical protein	hypothetical protein
106223	106864	CDS	hypothetical protein	hypothetical protein
107102	108457	CDS	hypothetical protein	hypothetical protein
108587	109768	CDS	hypothetical protein	hypothetical protein
109951	110535	CDS	hypothetical protein	hypothetical protein
110772	111533	CDS	hypothetical protein	hypothetical protein
111642	112667	CDS	hypothetical protein	hypothetical protein
112803	113462	CDS	hypothetical protein	hypothetical protein
113593	114366	CDS	hypothetical protein	hypothetical protein
114470	114883	CDS	hypothetical protein	hypothetical protein
114937	115392	CDS	hypothetical protein	hypothetical protein
115656	116459	CDS	hypothetical protein	hypothetical protein
116525	117064	CDS	hypothetical protein	hypothetical protein
117887	118567	CDS	lnrK	Transcriptional regulatory protein LnrK
118575	120104	CDS	hypothetical protein	hypothetical protein
120163	120909	CDS	hypothetical protein	hypothetical protein
121018	121446	CDS	hypothetical protein	hypothetical protein
121547	122197	CDS	hypothetical protein	hypothetical protein
122231	122515	CDS	hypothetical protein	hypothetical protein
122653	123507	CDS	hypothetical protein	hypothetical protein
123550	124740	CDS	tetX	Flavin-dependent monooxygenase
124818	125432	CDS	hypothetical protein	hypothetical protein
125571	126821	CDS	yycB	putative transporter YycB
126818	127528	CDS	lldR	Putative L-lactate dehydrogenase operon regulatory protein
127644	128522	CDS	Geranyl diphosphate 2-C-methyltransferase	Geranyl diphosphate 2-C-methyltransferase
128538	129860	CDS	2-methylisoborneol synthase	2-methylisoborneol synthase
129943	131358	CDS	hypothetical protein	hypothetical protein
131606	132748	CDS	hypothetical protein	hypothetical protein
132842	134149	CDS	phy	3-phytase
134349	134804	CDS	putative HTH-type transcriptional regulator	putative HTH-type transcriptional regulator
134881	135249	CDS	hypothetical protein	hypothetical protein
135302	135796	CDS	hypothetical protein	hypothetical protein
135937	136908	CDS	hypothetical protein	hypothetical protein
136885	137082	CDS	hypothetical protein	hypothetical protein
137309	138724	CDS	mbtI	Salicylate synthase
138783	140546	CDS	irtB	Iron import ATP-binding/permease protein IrtB
140543	142405	CDS	irtA	Iron import ATP-binding/permease protein IrtA
142402	143130	CDS	hypothetical protein	hypothetical protein
143141	143974	CDS	pikAV	Thioesterase PikA5
143971	145206	CDS	Vitamin D3 dihydroxylase	Vitamin D3 dihydroxylase
145215	147248	CDS	hypothetical protein	hypothetical protein
147245	148396	CDS	hypothetical protein	hypothetical protein
148393	153921	CDS	dltA	D-alanine--D-alanyl carrier protein ligase
153918	160607	CDS	dltA	D-alanine--D-alanyl carrier protein ligase
160768	162429	CDS	dhbE	2,3-dihydroxybenzoate-AMP ligase
162492	164117	CDS	gsiA	Glutathione import ATP-binding protein GsiA
164114	164968	CDS	ddpC	putative D,D-dipeptide transport system permease protein DdpC
164965	165915	CDS	gsiC	Glutathione transport system permease protein GsiC
165912	167498	CDS	gsiB	Glutathione-binding protein GsiB
167608	167829	CDS	subB	Ferredoxin-2
167984	168433	CDS	hypothetical protein	hypothetical protein
168475	168873	CDS	hypothetical protein	hypothetical protein
168912	169466	CDS	hypothetical protein	hypothetical protein
169653	170585	CDS	hypothetical protein	hypothetical protein
170664	171788	CDS	rppA	1,3,6,8-tetrahydroxynaphthalene synthase
171798	172313	CDS	hypothetical protein	hypothetical protein
172310	173341	CDS	hypothetical protein	hypothetical protein
173630	174061	CDS	hypothetical protein	hypothetical protein
174188	174793	CDS	hypothetical protein	hypothetical protein
174790	175737	CDS	ppsC	Phthiocerol synthesis polyketide synthase type I PpsC
175927	176136	CDS	hypothetical protein	hypothetical protein
176145	176681	CDS	hypothetical protein	hypothetical protein
176678	176962	CDS	hypothetical protein	hypothetical protein
177194	178372	CDS	ydhP	Inner membrane transport protein YdhP
178610	179215	CDS	yyaP	putative protein YyaP
179289	179762	CDS	kcsA	pH-gated potassium channel KcsA
180098	181219	CDS	tet(X)	Flavin-dependent monooxygenase
181352	183109	CDS	hypothetical protein	hypothetical protein
183292	183837	CDS	hypothetical protein	hypothetical protein
183881	184813	CDS	ydhF	Oxidoreductase YdhF
184870	185727	CDS	pdxI	Pyridoxine 4-dehydrogenase
185979	186701	CDS	hypothetical protein	hypothetical protein
186792	187343	CDS	ydaF	Putative ribosomal N-acetyltransferase YdaF
187380	187988	CDS	hypothetical protein	hypothetical protein
187990	189462	CDS	tap	Tripeptidyl aminopeptidase
189644	190840	CDS	hypothetical protein	hypothetical protein
190841	191674	CDS	cheB	Protein-glutamate methylesterase/protein-glutamine glutaminase
191716	192255	CDS	Calerythrin	Calerythrin
192564	192836	CDS	hypothetical protein	hypothetical protein
192970	193683	CDS	hypothetical protein	hypothetical protein
193791	195014	CDS	Carboxynorspermidine synthase	Carboxynorspermidine synthase
195067	195342	CDS	hypothetical protein	hypothetical protein
195360	195725	CDS	hypothetical protein	hypothetical protein
195785	196930	CDS	hypothetical protein	hypothetical protein
197080	198063	CDS	hdfR	HTH-type transcriptional regulator HdfR
198083	198505	CDS	putative HTH-type transcriptional regulator	putative HTH-type transcriptional regulator
198732	200036	CDS	eno	Enolase
200572	201951	CDS	celA	Endoglucanase CelA
202012	202302	CDS	hypothetical protein	hypothetical protein
202462	203010	CDS	hypothetical protein	hypothetical protein
203033	204934	CDS	hypothetical protein	hypothetical protein
205722	205794	tRNA	tRNA-Gly(gcc)	tRNA-Gly(gcc)
206056	206889	CDS	mshB	1D-myo-inositol 2-acetamido-2-deoxy-alpha-D-glucopyranoside deacetylase
207133	209022	CDS	hypothetical protein	hypothetical protein
209006	209680	CDS	PE-PGRS family protein PE_PGRS11	PE-PGRS family protein PE_PGRS11
209756	210997	CDS	D-mannonate dehydratase	D-mannonate dehydratase
211050	212186	CDS	yliI	Aldose sugar dehydrogenase YliI
212341	212922	CDS	hypothetical protein	hypothetical protein
213186	214664	CDS	rox	Rifampicin monooxygenase
214689	215810	CDS	tet(X)	Flavin-dependent monooxygenase
215864	216559	CDS	HTH-type transcriptional repressor	HTH-type transcriptional repressor
216666	218240	CDS	pntA	NAD(P) transhydrogenase subunit alpha
218237	219697	CDS	pntB	NAD(P) transhydrogenase subunit beta
219746	220189	CDS	hypothetical protein	hypothetical protein
220331	220690	CDS	hypothetical protein	hypothetical protein
220785	221189	CDS	hypothetical protein	hypothetical protein
221276	222034	CDS	pobR	p-hydroxybenzoate hydroxylase transcriptional activator
222076	222891	CDS	hypothetical protein	hypothetical protein
222888	223157	CDS	hypothetical protein	hypothetical protein
223154	224026	CDS	hypothetical protein	hypothetical protein
224486	224572	tRNA	tRNA-Arg(ccg)	tRNA-Arg(ccg)
224730	227186	CDS	hypothetical protein	hypothetical protein
227366	228016	CDS	yceI	Protein YceI
228020	228739	CDS	comB	2-phosphosulfolactate phosphatase
228736	229716	CDS	hypothetical protein	hypothetical protein
229916	230602	CDS	hypothetical protein	hypothetical protein
230637	231011	CDS	hypothetical protein	hypothetical protein
231219	232337	CDS	IS4 family transposase MICBce6	IS4 family transposase MICBce6
232361	233482	CDS	hypothetical protein	hypothetical protein
233682	235103	CDS	hypothetical protein	hypothetical protein
235111	235977	CDS	hypothetical protein	hypothetical protein
236119	237069	CDS	hdfR	HTH-type transcriptional regulator HdfR
237177	237764	CDS	hypothetical protein	hypothetical protein
237892	239364	CDS	nylA	6-aminohexanoate-cyclic-dimer hydrolase
239660	240874	CDS	alaS	Alanine--tRNA ligase
240882	241817	CDS	ybbH	putative HTH-type transcriptional regulator YbbH
242061	243011	CDS	murK	N-acetylmuramic acid/N-acetylglucosamine kinase
243020	244591	CDS	sglT	Sodium/glucose cotransporter
244629	245804	CDS	anmK	Anhydro-N-acetylmuramic acid kinase
245828	246874	CDS	gpr	L-glyceraldehyde 3-phosphate reductase
247039	247404	CDS	hypothetical protein	hypothetical protein
247488	248381	CDS	azoB	NAD(P)H azoreductase
248494	249456	CDS	leuO	HTH-type transcriptional regulator LeuO
249931	251451	CDS	katA	Catalase
251683	252465	CDS	hypothetical protein	hypothetical protein
252613	253533	CDS	hypothetical protein	hypothetical protein
253604	254971	CDS	hypothetical protein	hypothetical protein
255076	256149	CDS	nemA	N-ethylmaleimide reductase
256266	256631	CDS	hypothetical protein	hypothetical protein
256692	257264	CDS	hypothetical protein	hypothetical protein
257299	259173	CDS	Xyloglucan-specific endo-beta-1,4-glucanase BoGH9A	Xyloglucan-specific endo-beta-1,4-glucanase BoGH9A
259310	260527	CDS	ravA	ATPase RavA
260548	262218	CDS	viaA	Protein ViaA
262282	263097	CDS	hypothetical protein	hypothetical protein
263142	264017	CDS	hypothetical protein	hypothetical protein
264290	264766	CDS	hypothetical protein	hypothetical protein
264810	265919	CDS	hypothetical protein	hypothetical protein
266173	267366	CDS	Glucan endo-1,3-beta-glucosidase	Glucan endo-1,3-beta-glucosidase
267467	268324	CDS	bglA	Beta-glucanase
268407	268556	CDS	hypothetical protein	hypothetical protein
268757	269101	CDS	rsbV	Anti-sigma-B factor antagonist
269098	272094	CDS	hypothetical protein	hypothetical protein
272186	272599	CDS	hypothetical protein	hypothetical protein
272596	273723	CDS	N-succinyl-L-Arg/Lys racemase	N-succinyl-L-Arg/Lys racemase
273747	274538	CDS	crnA	Creatinine amidohydrolase
274580	275539	CDS	glcK	Glucokinase
275551	276501	CDS	oppF	Oligopeptide transport ATP-binding protein OppF
276498	277364	CDS	oppD	Oligopeptide transport ATP-binding protein OppD
277361	278275	CDS	gsiD	Glutathione transport system permease protein GsiD
278272	279264	CDS	nikB	Nickel transport system permease protein NikB
279261	280838	CDS	gsiB	Glutathione-binding protein GsiB
280863	281729	CDS	xynR	HTH-type transcriptional regulator XynR
281726	282787	CDS	yfeW	Putative D-alanyl-D-alanine carboxypeptidase
282792	283325	CDS	hypothetical protein	hypothetical protein
283462	284658	CDS	Glucan endo-1,3-beta-glucosidase	Glucan endo-1,3-beta-glucosidase
284772	286211	CDS	Bifunctional beta-D-glucosidase/beta-D-fucosidase	Bifunctional beta-D-glucosidase/beta-D-fucosidase
286258	287181	CDS	lacG	Lactose transport system permease protein LacG
287194	288189	CDS	lacF	Lactose transport system permease protein LacF
288294	289604	CDS	hypothetical protein	hypothetical protein
289941	290954	CDS	rbsR	Ribose operon repressor
291238	292200	CDS	ppsC	Phthiocerol synthesis polyketide synthase type I PpsC
292291	292917	CDS	hypothetical protein	hypothetical protein
292983	293186	CDS	hypothetical protein	hypothetical protein
293356	294210	CDS	glpQ	Glycerophosphodiester phosphodiesterase
294335	294679	CDS	hypothetical protein	hypothetical protein
294654	295598	CDS	Formylglycine-generating enzyme	Formylglycine-generating enzyme
295676	297277	CDS	Ulvan-active sulfatase	Ulvan-active sulfatase
297274	298296	CDS	ssuA	Putative aliphatic sulfonates-binding protein
298293	299105	CDS	nrtD	Nitrate import ATP-binding protein NrtD
299102	300013	CDS	ssuC	Putative aliphatic sulfonates transport permease protein SsuC
300000	301265	CDS	nagC	N-acetylglucosamine repressor
301503	302849	CDS	hypothetical protein	hypothetical protein
302980	305139	CDS	hypothetical protein	hypothetical protein
305139	305810	CDS	hypothetical protein	hypothetical protein
305959	306693	CDS	putative HTH-type transcriptional regulator	putative HTH-type transcriptional regulator
306707	307708	CDS	oxyR	Hydrogen peroxide-inducible genes activator
307762	309075	CDS	dgdA	2,2-dialkylglycine decarboxylase
309132	311351	CDS	ydfJ	Membrane protein YdfJ
311592	312155	CDS	hypothetical protein	hypothetical protein
312152	313666	CDS	mtrB	Sensor histidine kinase MtrB
313663	314364	CDS	afsQ1	Transcriptional regulatory protein AfsQ1
314540	315379	CDS	hypothetical protein	hypothetical protein
315483	316739	CDS	oatA	O-acetyltransferase OatA
316811	317893	CDS	hypothetical protein	hypothetical protein
317936	319036	CDS	hypothetical protein	hypothetical protein
319033	319455	CDS	hypothetical protein	hypothetical protein
319567	320589	CDS	hypothetical protein	hypothetical protein
320605	321852	CDS	ydhP	Inner membrane transport protein YdhP
321900	324194	CDS	putative oxidoreductase	putative oxidoreductase
324258	324776	CDS	hypothetical protein	hypothetical protein
324773	327286	CDS	clpC	Negative regulator of genetic competence ClpC/MecB
327399	329501	CDS	ligA	DNA ligase
329688	330803	CDS	D-alanyl-D-alanine carboxypeptidase	D-alanyl-D-alanine carboxypeptidase
330872	332086	CDS	ybjJ	Inner membrane protein YbjJ
332158	332739	CDS	maa	Maltose O-acetyltransferase
332750	333307	CDS	rcdA	HTH-type transcriptional regulator RcdA
333374	334672	CDS	hypothetical protein	hypothetical protein
335002	336918	CDS	htpG	Chaperone protein HtpG
336973	337542	CDS	hypothetical protein	hypothetical protein
337841	338341	CDS	hypothetical protein	hypothetical protein
338523	339410	CDS	Lipase 2	Lipase 2
339442	340398	CDS	cdhR	HTH-type transcriptional regulator CdhR
340535	341533	CDS	gap2	Glyceraldehyde-3-phosphate dehydrogenase 2
341583	342080	CDS	ppiA	Peptidyl-prolyl cis-trans isomerase A
342232	343710	CDS	gshA	Glutamate--cysteine ligase
343750	344583	CDS	egtC	Gamma-glutamyl-hercynylcysteine sulfoxide hydrolase
344896	345843	CDS	tauD	Alpha-ketoglutarate-dependent taurine dioxygenase
345896	347716	CDS	lacZ	Beta-galactosidase
347782	348681	CDS	araQ	L-arabinose transport system permease protein AraQ
348684	349625	CDS	melD	Melibiose/raffinose/stachyose import permease protein MelD
349647	351020	CDS	hypothetical protein	hypothetical protein
351175	352215	CDS	ccpA	Catabolite control protein A
352219	353694	CDS	hypothetical protein	hypothetical protein
353911	355398	CDS	pucI	putative allantoin permease
355496	356221	CDS	hyuE	Hydantoin racemase
356346	356996	CDS	lutR	HTH-type transcriptional regulator LutR
357187	357966	CDS	nimR	HTH-type transcriptional regulator NimR
358060	358857	CDS	hypothetical protein	hypothetical protein
358865	359101	CDS	hypothetical protein	hypothetical protein
359835	360275	CDS	hypothetical protein	hypothetical protein
360281	362218	CDS	hypothetical protein	hypothetical protein
362215	363579	CDS	hypothetical protein	hypothetical protein
363576	364376	CDS	hypothetical protein	hypothetical protein
364403	365548	CDS	tdh	L-threonine 3-dehydrogenase
365674	367077	CDS	hypothetical protein	hypothetical protein
367111	368142	CDS	hypothetical protein	hypothetical protein
368139	369023	CDS	ycjP	Inner membrane ABC transporter permease protein YcjP
369042	370244	CDS	nagC	N-acetylglucosamine repressor
370241	370927	CDS	gfo	Glucose--fructose oxidoreductase
370924	371160	CDS	hypothetical protein	hypothetical protein
371167	371574	CDS	hypothetical protein	hypothetical protein
371745	372158	CDS	hypothetical protein	hypothetical protein
372344	372913	CDS	hypothetical protein	hypothetical protein
372914	373537	CDS	hypothetical protein	hypothetical protein
373549	374739	CDS	hypothetical protein	hypothetical protein
374773	375675	CDS	hypothetical protein	hypothetical protein
375672	377165	CDS	hypothetical protein	hypothetical protein
377422	378639	CDS	hypothetical protein	hypothetical protein
378848	379954	CDS	paaE	1,2-phenylacetyl-CoA epoxidase, subunit E
379954	380469	CDS	paaD	Putative 1,2-phenylacetyl-CoA epoxidase, subunit D
380463	381290	CDS	paaC	1,2-phenylacetyl-CoA epoxidase, subunit C
381300	381611	CDS	paaB	1,2-phenylacetyl-CoA epoxidase, subunit B
381608	382681	CDS	paaA	1,2-phenylacetyl-CoA epoxidase, subunit A
382759	383271	CDS	hypothetical protein	hypothetical protein
383268	384614	CDS	paaK	Phenylacetate-coenzyme A ligase
384726	386024	CDS	czcO	putative oxidoreductase CzcO
386127	387254	CDS	hypothetical protein	hypothetical protein
387519	388112	CDS	hypothetical protein	hypothetical protein
388087	388464	CDS	hypothetical protein	hypothetical protein
388461	388862	CDS	Serine protease inhibitor	Serine protease inhibitor
388859	390061	CDS	hypothetical protein	hypothetical protein
390403	391146	CDS	yfcA	putative membrane transporter protein YfcA
391358	392044	CDS	hypothetical protein	hypothetical protein
392085	393155	CDS	hypothetical protein	hypothetical protein
393362	394201	CDS	ylmA	putative ABC transporter ATP-binding protein YlmA
394398	394730	CDS	hypothetical protein	hypothetical protein
394922	395320	CDS	hypothetical protein	hypothetical protein
395363	395854	CDS	hypothetical protein	hypothetical protein
395896	396432	CDS	nicF	Maleamate amidohydrolase
396507	397265	CDS	hypothetical protein	hypothetical protein
397445	398515	CDS	hypothetical protein	hypothetical protein
398580	399608	CDS	mmcR	Mitomycin biosynthesis 6-O-methyltransferase
399689	400885	CDS	hypothetical protein	hypothetical protein
401037	401717	CDS	hypothetical protein	hypothetical protein
401843	402520	CDS	hypothetical protein	hypothetical protein
402783	404858	CDS	hypothetical protein	hypothetical protein
404862	405413	CDS	Acetyltransferase	Acetyltransferase
405862	406302	CDS	hypothetical protein	hypothetical protein
406404	407141	CDS	yjhP	putative protein YjhP
407404	408600	CDS	hypothetical protein	hypothetical protein
408640	410280	CDS	pgm	Phosphoglucomutase
410369	410833	CDS	hypothetical protein	hypothetical protein
410992	411582	CDS	comR	HTH-type transcriptional repressor ComR
411672	412616	CDS	Soluble epoxide hydrolase	Soluble epoxide hydrolase
412658	413398	CDS	hypothetical protein	hypothetical protein
413409	414344	CDS	pcpR	PCP degradation transcriptional activation protein
414439	416019	CDS	mdlC	Benzoylformate decarboxylase
416066	417520	CDS	xylC	Benzaldehyde dehydrogenase [NAD(+)]
417611	418879	CDS	genK	Gentisate transporter
418953	419714	CDS	hypothetical protein	hypothetical protein
419822	420796	CDS	benM	HTH-type transcriptional regulator BenM
421024	421707	CDS	snpA	Extracellular small neutral protease
421841	422101	CDS	hypothetical protein	hypothetical protein
422121	422807	CDS	hypothetical protein	hypothetical protein
422983	423333	CDS	hypothetical protein	hypothetical protein
423382	424578	CDS	hmp	Flavohemoprotein
424652	425098	CDS	nsrR	HTH-type transcriptional repressor NsrR
425248	425685	CDS	hypothetical protein	hypothetical protein
425775	427508	CDS	mdtD	Putative multidrug resistance protein MdtD
427505	427957	CDS	hypothetical protein	hypothetical protein
428071	428781	CDS	hypothetical protein	hypothetical protein
428919	430550	CDS	hypothetical protein	hypothetical protein
430547	430954	CDS	Serine protease inhibitor	Serine protease inhibitor
430951	431298	CDS	hypothetical protein	hypothetical protein
431279	431920	CDS	hypothetical protein	hypothetical protein
431917	433158	CDS	pksS	Polyketide biosynthesis cytochrome P450 PksS
433155	434378	CDS	ncsB	2-hydroxy-5-methyl-1-naphthoate 7-hydroxylase
434477	434881	CDS	hypothetical protein	hypothetical protein
434911	436068	CDS	rhmD	L-rhamnonate dehydratase
436221	437027	CDS	hypothetical protein	hypothetical protein
437031	438062	CDS	hypothetical protein	hypothetical protein
438059	439861	CDS	ydaP	Putative thiamine pyrophosphate-containing protein YdaP
439971	440957	CDS	lacI	Lactose operon repressor
441222	442148	CDS	lacF	Lactose transport system permease protein LacF
442156	443106	CDS	araQ	L-arabinose transport system permease protein AraQ
443202	444557	CDS	lacE	Lactose-binding protein
444584	446629	CDS	beta-galIII	Beta-galactosidase III
446757	448832	CDS	hypothetical protein	hypothetical protein
448926	449573	CDS	lacA	Galactoside O-acetyltransferase
449685	450476	CDS	hypothetical protein	hypothetical protein
450510	450695	CDS	hypothetical protein	hypothetical protein
450851	452023	CDS	hypothetical protein	hypothetical protein
452046	452678	CDS	hypothetical protein	hypothetical protein
452878	453660	CDS	yusV	putative siderophore transport system ATP-binding protein YusV
453657	454640	CDS	fpuA	Petrobactin-binding protein FpuA
454648	456732	CDS	fpuB	Petrobactin import system permease protein FpuB
456792	457388	CDS	hypothetical protein	hypothetical protein
457546	458883	CDS	putative inactive lipase	putative inactive lipase
458970	460508	CDS	proP	Proline/betaine transporter
460472	461410	CDS	hypothetical protein	hypothetical protein
461627	462376	CDS	hypothetical protein	hypothetical protein
462382	462873	CDS	hypothetical protein	hypothetical protein
462890	462982	CDS	hypothetical protein	hypothetical protein
462982	463317	CDS	carC	All-trans-zeta-carotene desaturase
463983	464270	CDS	hypothetical protein	hypothetical protein
464390	465268	CDS	hcaB	3-phenylpropionate-dihydrodiol/cinnamic acid-dihydrodiol dehydrogenase
465312	466931	CDS	hypothetical protein	hypothetical protein
466924	467430	CDS	hypothetical protein	hypothetical protein
467693	468865	CDS	alpha-LP	Alpha-lytic protease
469105	469548	CDS	hypothetical protein	hypothetical protein
469704	471044	CDS	khtU	K(+)/H(+) antiporter subunit KhtU
471786	471980	CDS	hypothetical protein	hypothetical protein
473260	473673	CDS	hypothetical protein	hypothetical protein
473841	475022	CDS	hypothetical protein	hypothetical protein
475060	475356	CDS	hypothetical protein	hypothetical protein
475519	476229	CDS	hypothetical protein	hypothetical protein
476226	476483	CDS	hypothetical protein	hypothetical protein
476480	477208	CDS	cpdA	3',5'-cyclic adenosine monophosphate phosphodiesterase CpdA
477241	478002	CDS	hypothetical protein	hypothetical protein
478112	480604	CDS	napA	Periplasmic nitrate reductase
480601	481092	CDS	hypothetical protein	hypothetical protein
481248	481781	CDS	hypothetical protein	hypothetical protein
481862	482425	CDS	hypothetical protein	hypothetical protein
482549	483589	CDS	rfbB	dTDP-glucose 4,6-dehydratase
484053	485273	CDS	hypothetical protein	hypothetical protein
485321	485848	CDS	hypothetical protein	hypothetical protein
486091	487431	CDS	arsB	Arsenical pump membrane protein
487465	488232	CDS	hypothetical protein	hypothetical protein
488318	488641	CDS	hypothetical protein	hypothetical protein
488747	489451	CDS	hypothetical protein	hypothetical protein
489462	490253	CDS	linC	2,5-dichloro-2,5-cyclohexadiene-1,4-diol dehydrogenase
490322	491362	CDS	adhT	Alcohol dehydrogenase
491517	493046	CDS	hypothetical protein	hypothetical protein
493194	493814	CDS	yciO	putative protein YciO
493864	494619	CDS	hypothetical protein	hypothetical protein
494786	496213	CDS	hypothetical protein	hypothetical protein
496244	497230	CDS	atsK	Alpha-ketoglutarate-dependent sulfate ester dioxygenase
497343	498173	CDS	putative oxidoreductase/MSMEI_2347	putative oxidoreductase/MSMEI_2347
498230	498871	CDS	ligD	Multifunctional non-homologous end joining protein LigD
498904	501276	CDS	hypothetical protein	hypothetical protein
501338	501805	CDS	bcpB	Putative peroxiredoxin
501802	502182	CDS	hypothetical protein	hypothetical protein
502215	503084	CDS	rhaR	HTH-type transcriptional activator RhaR
503139	504335	CDS	fsr	Fosmidomycin resistance protein
504969	505625	CDS	hypothetical protein	hypothetical protein
505871	507325	CDS	mdtD	Putative multidrug resistance protein MdtD
507422	508402	CDS	ligD	Multifunctional non-homologous end joining DNA repair protein LigD
508544	509320	CDS	hypothetical protein	hypothetical protein
509388	510329	CDS	hemC	Porphobilinogen deaminase
510349	510873	CDS	hypothetical protein	hypothetical protein
511015	511968	CDS	sigF	RNA polymerase sigma factor SigF
511916	512287	CDS	hypothetical protein	hypothetical protein
512407	513207	CDS	Putative glyoxylase CFP32	Putative glyoxylase CFP32
513210	515357	CDS	glgX	Glycogen operon protein GlgX
515354	515869	CDS	hypothetical protein	hypothetical protein
516162	516434	CDS	hypothetical protein	hypothetical protein
516496	518505	CDS	glgE2	Alpha-1,4-glucan:maltose-1-phosphate maltosyltransferase 2
518502	520220	CDS	treS	Trehalose synthase/amylase TreS
520249	521610	CDS	mak	Maltokinase
521614	523839	CDS	glgB	1,4-alpha-glucan branching enzyme GlgB
523912	525003	CDS	ybdK	Putative glutamate--cysteine ligase 2
525029	525265	CDS	hypothetical protein	hypothetical protein
525420	527330	CDS	Long-chain-fatty-acid--CoA ligase FadD15	Long-chain-fatty-acid--CoA ligase FadD15
527466	527900	CDS	hypothetical protein	hypothetical protein
528171	532166	CDS	rcsC	Sensor histidine kinase RcsC
532163	534637	CDS	hypothetical protein	hypothetical protein
534755	535147	CDS	hypothetical protein	hypothetical protein
535308	536207	CDS	rsbRA	RsbT co-antagonist protein RsbRA
536258	536635	CDS	rsbS	RsbT antagonist protein RsbS
536635	537075	CDS	rsbT	Serine/threonine-protein kinase RsbT
537075	538139	CDS	hypothetical protein	hypothetical protein
538136	539878	CDS	hypothetical protein	hypothetical protein
540087	541463	CDS	NADH dehydrogenase-like protein	NADH dehydrogenase-like protein
541598	543844	CDS	hypothetical protein	hypothetical protein
543868	544263	CDS	hypothetical protein	hypothetical protein
544331	545173	CDS	hypothetical protein	hypothetical protein
545234	545473	CDS	hypothetical protein	hypothetical protein
545493	546392	CDS	sigF	RNA polymerase sigma factor SigF
546585	547031	CDS	hypothetical protein	hypothetical protein
547139	547420	CDS	hypothetical protein	hypothetical protein
547450	548928	CDS	speA	Arginine decarboxylase
549283	549738	CDS	hypothetical protein	hypothetical protein
549746	551056	CDS	entS	Enterobactin exporter EntS
551154	551768	CDS	argO	Arginine exporter protein ArgO
551846	552748	CDS	putative HTH-type transcriptional regulator	putative HTH-type transcriptional regulator
552873	553124	CDS	whiB1	Transcriptional regulator WhiB1
553186	553539	CDS	hypothetical protein	hypothetical protein
553573	555246	CDS	KsdD-like steroid dehydrogenase	KsdD-like steroid dehydrogenase
555286	555909	CDS	hypothetical protein	hypothetical protein
556061	556693	CDS	hypothetical protein	hypothetical protein
556772	557518	CDS	gloB	Hydroxyacylglutathione hydrolase
557528	558760	CDS	hypothetical protein	hypothetical protein
558777	559649	CDS	Universal stress protein/MSMEI_3859	Universal stress protein/MSMEI_3859
559860	561536	CDS	Ferredoxin--NADP reductase	Ferredoxin--NADP reductase
561548	563026	CDS	sasA	Adaptive-response sensory-kinase SasA
563023	563376	CDS	hypothetical protein	hypothetical protein
563452	566409	CDS	hypothetical protein	hypothetical protein
566501	567805	CDS	hypothetical protein	hypothetical protein
567817	568494	CDS	hypothetical protein	hypothetical protein
568520	569479	CDS	psdht	Phenylserine dehydratase
569627	571243	CDS	hypothetical protein	hypothetical protein
571300	572277	CDS	fgd1	F420-dependent glucose-6-phosphate dehydrogenase 1
572371	572799	CDS	ssgB	Sporulation-specific cell division protein SsgB
572888	573391	CDS	hypothetical protein	hypothetical protein
573546	573899	CDS	hypothetical protein	hypothetical protein
573927	574910	CDS	iolS	Aldo-keto reductase IolS
574923	576182	CDS	sdgC	Salicyloyl-CoA 5-hydroxylase
576291	576998	CDS	rnhA	Ribonuclease H
577030	577827	CDS	Putative glyoxylase CFP32	Putative glyoxylase CFP32
577955	578437	CDS	hypothetical protein	hypothetical protein
578656	579309	CDS	clpP1	ATP-dependent Clp protease proteolytic subunit 1
579311	579913	CDS	clpP2	ATP-dependent Clp protease proteolytic subunit 2
579965	580426	CDS	hypothetical protein	hypothetical protein
580646	581533	CDS	sigF	RNA polymerase sigma factor SigF
581558	582013	CDS	hypothetical protein	hypothetical protein
582183	582767	CDS	hypothetical protein	hypothetical protein
582767	583183	CDS	hypothetical protein	hypothetical protein
583402	584604	CDS	hypothetical protein	hypothetical protein
584630	585040	CDS	hypothetical protein	hypothetical protein
585375	585758	CDS	hypothetical protein	hypothetical protein
585840	586832	CDS	gpr	L-glyceraldehyde 3-phosphate reductase
586961	587845	CDS	benM	HTH-type transcriptional regulator BenM
587886	588401	CDS	hypothetical protein	hypothetical protein
588383	589462	CDS	add	Adenosine deaminase
589497	589892	CDS	hypothetical protein	hypothetical protein
590125	590862	CDS	fabG	3-oxoacyl-[acyl-carrier-protein] reductase FabG
590859	591458	CDS	hypothetical protein	hypothetical protein
591833	592732	CDS	pdxI	Pyridoxine 4-dehydrogenase
592761	593651	CDS	hypothetical protein	hypothetical protein
593824	593988	CDS	hypothetical protein	hypothetical protein
594279	594722	CDS	hypothetical protein	hypothetical protein
594859	595128	CDS	hypothetical protein	hypothetical protein
595140	596099	CDS	hypothetical protein	hypothetical protein
596242	596727	CDS	tadA	tRNA-specific adenosine deaminase
596775	597488	CDS	chpB	Chaplin-B
597722	599353	CDS	caeA	Carboxylesterase A
599435	600529	CDS	hypothetical protein	hypothetical protein
600653	601681	CDS	iolG	Inositol 2-dehydrogenase/D-chiro-inositol 3-dehydrogenase
601954	603270	CDS	hypothetical protein	hypothetical protein
603290	604798	CDS	55.5 kDa and 49.5 kDa sporulation proteins	55.5 kDa and 49.5 kDa sporulation proteins
605095	606237	CDS	hypothetical protein	hypothetical protein
606530	608467	CDS	hypothetical protein	hypothetical protein
608489	608986	CDS	hypothetical protein	hypothetical protein
609045	609665	CDS	hypothetical protein	hypothetical protein
609684	610586	CDS	Universal stress protein	Universal stress protein
610671	610913	CDS	hypothetical protein	hypothetical protein
610950	611855	CDS	pip	Proline iminopeptidase
611924	613441	CDS	lcfB	Long-chain-fatty-acid--CoA ligase
613615	615390	CDS	yfeW	Putative D-alanyl-D-alanine carboxypeptidase
615430	615555	CDS	hypothetical protein	hypothetical protein
615639	617210	CDS	putative protein	putative protein
617271	619508	CDS	pknD	Serine/threonine-protein kinase PknD
619530	620432	CDS	hypothetical protein	hypothetical protein
620473	620985	CDS	hypothetical protein	hypothetical protein
621010	621369	CDS	hypothetical protein	hypothetical protein
621444	623108	CDS	qcrB	Cytochrome bc1 complex cytochrome b subunit
623084	623494	CDS	ctaF	Cytochrome c oxidase polypeptide 4
623491	625167	CDS	ctaD	putative cytochrome c oxidase subunit 1
625310	628114	CDS	hypothetical protein	hypothetical protein
628293	628928	CDS	hypothetical protein	hypothetical protein
628925	630436	CDS	sasA	Adaptive-response sensory-kinase SasA
630433	631122	CDS	afsQ1	Transcriptional regulatory protein AfsQ1
631236	632180	CDS	hypothetical protein	hypothetical protein
632339	633916	CDS	hypothetical protein	hypothetical protein
633920	634945	CDS	putative protein	putative protein
634948	635379	CDS	hypothetical protein	hypothetical protein
635511	636245	CDS	gbpA	GlcNAc-binding protein A
636556	637011	CDS	hypothetical protein	hypothetical protein
637153	638274	CDS	tet(X)	Flavin-dependent monooxygenase
638421	639131	CDS	hypothetical protein	hypothetical protein
639458	640627	CDS	1,3,6,8-tetrahydroxynaphthalene synthase	1,3,6,8-tetrahydroxynaphthalene synthase
640830	642989	CDS	hypothetical protein	hypothetical protein
643091	643717	CDS	hypothetical protein	hypothetical protein
643766	644803	CDS	btuF	Vitamin B12-binding protein
644870	645643	CDS	fecE	Fe(3+) dicitrate transport ATP-binding protein FecE
645643	646653	CDS	hmuU	Hemin transport system permease protein HmuU
647125	647685	CDS	hypothetical protein	hypothetical protein
647912	648979	CDS	hypothetical protein	hypothetical protein
649147	649893	CDS	yjhP	putative protein YjhP
649911	650075	CDS	hypothetical protein	hypothetical protein
650652	653540	CDS	hypothetical protein	hypothetical protein
653559	655298	CDS	hypothetical protein	hypothetical protein
655499	655960	CDS	hypothetical protein	hypothetical protein
656271	656504	CDS	hypothetical protein	hypothetical protein
656427	657287	CDS	hypothetical protein	hypothetical protein
657334	658434	CDS	hypothetical protein	hypothetical protein
658576	659436	CDS	Fluoroacetate dehalogenase	Fluoroacetate dehalogenase
659593	659787	CDS	hypothetical protein	hypothetical protein
659858	660208	CDS	hypothetical protein	hypothetical protein
660486	661190	CDS	hypothetical protein	hypothetical protein
661362	662102	CDS	hypothetical protein	hypothetical protein
662185	662691	CDS	hypothetical protein	hypothetical protein
662817	663362	CDS	hypothetical protein	hypothetical protein
663847	664266	CDS	hypothetical protein	hypothetical protein
664596	666134	CDS	alsT	Amino-acid carrier protein AlsT
666394	667182	CDS	hypothetical protein	hypothetical protein
667562	667828	CDS	hypothetical protein	hypothetical protein
668282	669097	CDS	hypothetical protein	hypothetical protein
669472	670422	CDS	yfeX	Dye-decolorizing peroxidase YfeX
670639	671148	CDS	sigJ	ECF RNA polymerase sigma factor SigJ
671626	672372	CDS	hypothetical protein	hypothetical protein
672576	673463	CDS	fur7	Furaquinocin biosynthesis prenyltransferase
673779	674042	CDS	putative protein	putative protein
674343	678062	CDS	hypothetical protein	hypothetical protein
678243	680261	CDS	hypothetical protein	hypothetical protein
680293	680514	CDS	hypothetical protein	hypothetical protein
680662	681852	CDS	hypothetical protein	hypothetical protein
681849	682904	CDS	hypothetical protein	hypothetical protein
682901	683773	CDS	livH	High-affinity branched-chain amino acid transport system permease protein LivH
683821	684534	CDS	livF	High-affinity branched-chain amino acid transport ATP-binding protein LivF
684531	685295	CDS	lptB	Lipopolysaccharide export system ATP-binding protein LptB
685510	685863	CDS	hypothetical protein	hypothetical protein
686048	687976	CDS	hypothetical protein	hypothetical protein
688455	688970	CDS	hypothetical protein	hypothetical protein
689691	693452	CDS	hypothetical protein	hypothetical protein
693492	693962	CDS	hypothetical protein	hypothetical protein
694495	697221	CDS	hypothetical protein	hypothetical protein
697527	697763	CDS	hypothetical protein	hypothetical protein
698083	698514	CDS	hypothetical protein	hypothetical protein
698558	700918	CDS	hypothetical protein	hypothetical protein
701476	702150	CDS	gntR	putative D-xylose utilization operon transcriptional repressor
702286	703563	CDS	hypothetical protein	hypothetical protein
703560	704492	CDS	melD	Melibiose/raffinose/stachyose import permease protein MelD
704495	705454	CDS	ngcG	Diacetylchitobiose uptake system permease protein NgcG
705456	707474	CDS	hypothetical protein	hypothetical protein
707471	708289	CDS	hypothetical protein	hypothetical protein
708268	709209	CDS	fdh	D-threo-aldose 1-dehydrogenase
709308	710090	CDS	fabG	3-oxoacyl-[acyl-carrier-protein] reductase FabG
710100	710933	CDS	hypothetical protein	hypothetical protein
710947	712809	CDS	hypothetical protein	hypothetical protein
712951	715299	CDS	hypothetical protein	hypothetical protein
715441	715983	CDS	yycB	putative transporter YycB
716067	716525	CDS	hypothetical protein	hypothetical protein
716632	717699	CDS	rebD	Dichlorochromopyrrolate synthase
718032	719030	CDS	ilvC	Ketol-acid reductoisomerase (NADP(+))
719094	720512	CDS	xylE	D-xylose-proton symporter
720656	721480	CDS	hypothetical protein	hypothetical protein
721517	722320	CDS	hypothetical protein	hypothetical protein
722519	723355	CDS	hypothetical protein	hypothetical protein
723585	724040	CDS	hypothetical protein	hypothetical protein
724072	724419	CDS	hypothetical protein	hypothetical protein
724517	725284	CDS	dauE	Aklaviketone reductase DauE
725525	725875	CDS	hypothetical protein	hypothetical protein
725885	726367	CDS	hypothetical protein	hypothetical protein
726578	727315	CDS	hypothetical protein	hypothetical protein
727447	730260	CDS	hypothetical protein	hypothetical protein
730461	730862	CDS	hypothetical protein	hypothetical protein
730975	731583	CDS	rutE	putative malonic semialdehyde reductase RutE
731611	732441	CDS	hypothetical protein	hypothetical protein
732538	734004	CDS	ald	3-succinoylsemialdehyde-pyridine dehydrogenase
734143	734475	CDS	hypothetical protein	hypothetical protein
734649	737423	CDS	hypothetical protein	hypothetical protein
737448	738191	CDS	hypothetical protein	hypothetical protein
738378	738785	CDS	hypothetical protein	hypothetical protein
738806	741577	CDS	hypothetical protein	hypothetical protein
741812	742252	CDS	hypothetical protein	hypothetical protein
742259	742978	CDS	hypothetical protein	hypothetical protein
742997	743947	CDS	nlhH	Carboxylesterase NlhH
744048	744836	CDS	hypothetical protein	hypothetical protein
745139	745609	CDS	hypothetical protein	hypothetical protein
745725	747260	CDS	mdtD	Putative multidrug resistance protein MdtD
747306	747800	CDS	hypothetical protein	hypothetical protein
747920	748372	CDS	hypothetical protein	hypothetical protein
748652	749392	CDS	hypothetical protein	hypothetical protein
749509	752196	CDS	aceE	Pyruvate dehydrogenase E1 component
752306	753559	CDS	hypothetical protein	hypothetical protein
753650	754141	CDS	hypothetical protein	hypothetical protein
754247	755092	CDS	hypothetical protein	hypothetical protein
755230	756849	CDS	qcrB	Cytochrome bc1 complex cytochrome b subunit
757187	758125	CDS	Formate dehydrogenase, mitochondrial	Formate dehydrogenase, mitochondrial
758305	759069	CDS	hypothetical protein	hypothetical protein
759218	760480	CDS	andAa	Anthranilate 1,2-dioxygenase system ferredoxin--NAD(+) reductase component
760477	761220	CDS	mshB	1D-myo-inositol 2-acetamido-2-deoxy-alpha-D-glucopyranoside deacetylase
761312	762412	CDS	hypothetical protein	hypothetical protein
762412	763803	CDS	hypothetical protein	hypothetical protein
763810	764445	CDS	hypothetical protein	hypothetical protein
764677	765573	CDS	hypothetical protein	hypothetical protein
765696	766193	CDS	ohrB	Organic hydroperoxide resistance protein OhrB
766221	766610	CDS	hypothetical protein	hypothetical protein
766784	768514	CDS	sdhA	8-methylmenaquinol:fumarate reductase flavoprotein subunit
768669	769415	CDS	hypothetical protein	hypothetical protein
769524	770120	CDS	yceI	Protein YceI
770243	770509	CDS	whiB1	Transcriptional regulator WhiB1
770891	771817	CDS	hypothetical protein	hypothetical protein
771860	772738	CDS	sigJ	ECF RNA polymerase sigma factor SigJ
773229	773480	CDS	hypothetical protein	hypothetical protein
773675	774229	CDS	hypothetical protein	hypothetical protein
774273	775628	CDS	ndh	NADH dehydrogenase
775725	776459	CDS	hypothetical protein	hypothetical protein
776765	777667	CDS	sigJ	ECF RNA polymerase sigma factor SigJ
777820	778356	CDS	hypothetical protein	hypothetical protein
778754	779239	CDS	hypothetical protein	hypothetical protein
779268	779612	CDS	hypothetical protein	hypothetical protein
779995	780807	CDS	rutD	Putative aminoacrylate hydrolase RutD
780971	782182	CDS	hmp	Flavohemoprotein
782294	785092	CDS	hypothetical protein	hypothetical protein
785803	786705	CDS	hypothetical protein	hypothetical protein
787352	789598	CDS	ydfJ	Membrane protein YdfJ
789692	790885	CDS	lnrJ	Sensor histidine kinase LnrJ
790882	791559	CDS	degU	Transcriptional regulatory protein DegU
792025	792963	CDS	yajO	1-deoxyxylulose-5-phosphate synthase YajO
792986	793333	CDS	putative HTH-type transcriptional regulator	putative HTH-type transcriptional regulator
793506	793766	CDS	hypothetical protein	hypothetical protein
793956	794099	CDS	hypothetical protein	hypothetical protein
795012	796199	CDS	ywiE	putative cardiolipin synthase YwiE
796456	797250	CDS	hypothetical protein	hypothetical protein
797202	797522	CDS	hypothetical protein	hypothetical protein
798635	800785	CDS	apeX	Apo-petrobactin exporter
801002	802375	CDS	sasA	Adaptive-response sensory-kinase SasA
802450	803142	CDS	mprA	Response regulator MprA
803566	803742	CDS	hypothetical protein	hypothetical protein
804066	805052	CDS	dhaK	PEP-dependent dihydroxyacetone kinase, dihydroxyacetone-binding subunit DhaK
805102	805701	CDS	dhaL	PEP-dependent dihydroxyacetone kinase, ADP-binding subunit DhaL
805694	806104	CDS	hypothetical protein	hypothetical protein
806162	807022	CDS	hypothetical protein	hypothetical protein
807423	808406	CDS	hypothetical protein	hypothetical protein
808593	809144	CDS	hypothetical protein	hypothetical protein
809165	809716	CDS	hypothetical protein	hypothetical protein
809781	811796	CDS	fadH	2,4-dienoyl-CoA reductase
811907	812278	CDS	hypothetical protein	hypothetical protein
812371	813267	CDS	hypothetical protein	hypothetical protein
813544	815652	CDS	hypothetical protein	hypothetical protein
815642	816484	CDS	prmC	Release factor glutamine methyltransferase
816746	817282	CDS	hypothetical protein	hypothetical protein
817333	817938	CDS	msrP	Protein-methionine-sulfoxide reductase catalytic subunit MsrP
817931	818713	CDS	hmp	Flavohemoprotein
818866	819450	CDS	hypothetical protein	hypothetical protein
819568	820536	CDS	axeA	Cephalosporin-C deacetylase

## Sheet: large_deletion_2
## large deletion 2 (2385008 : 2386149)
START	END	TYPE	GENE	DESCRIPTION
2382310	2387247	CDS	rcsC	two-component system sensor histidine kinase RcsC

## Sheet: large_deletion_3
## large del 3 (8259158 : 8668266)
## CDS (344) - gene (144), hypothetical protein (200) / tRNA (1) / rRNA (0)
START	END	TYPE	GENE	DESCRIPTION
8259018	8260985	CDS	hypothetical protein	hypothetical protein
8260982	8263174	CDS	iolG	Inositol 2-dehydrogenase/D-chiro-inositol 3-dehydrogenase
8263264	8265198	CDS	asnB	Asparagine synthetase [glutamine-hydrolyzing] 1
8265202	8266767	CDS	hypothetical protein	hypothetical protein
8266764	8268131	CDS	hypothetical protein	hypothetical protein
8268128	8269432	CDS	Glycogen synthase	Glycogen synthase
8269422	8270747	CDS	algD	GDP-mannose 6-dehydrogenase
8270818	8272293	CDS	hypothetical protein	hypothetical protein
8272772	8273167	CDS	hypothetical protein	hypothetical protein
8273271	8274734	CDS	katA	Catalase
8275020	8275748	CDS	hypothetical protein	hypothetical protein
8275749	8276282	CDS	hypothetical protein	hypothetical protein
8276398	8277000	CDS	hypothetical protein	hypothetical protein
8277109	8278701	CDS	qacA	Antiseptic resistance protein
8278713	8280482	CDS	btuD	Vitamin B12 import ATP-binding protein BtuD
8280908	8281471	CDS	hypothetical protein	hypothetical protein
8281640	8284654	CDS	hypothetical protein	hypothetical protein
8284872	8287481	CDS	hypothetical protein	hypothetical protein
8287542	8290946	CDS	hypothetical protein	hypothetical protein
8290977	8294234	CDS	Alpha-L-rhamnosidase	Alpha-L-rhamnosidase
8294231	8295187	CDS	IS481 family transposase IS1649	IS481 family transposase IS1649
8295754	8296311	CDS	hypothetical protein	hypothetical protein
8296356	8297423	CDS	hypothetical protein	hypothetical protein
8297420	8298166	CDS	fabG	3-oxoacyl-[acyl-carrier-protein] reductase FabG
8298177	8298983	CDS	echA8	putative enoyl-CoA hydratase echA8
8298980	8300089	CDS	hypothetical protein	hypothetical protein
8300086	8301297	CDS	uctC	Acetyl-CoA:oxalate CoA-transferase
8301437	8302609	CDS	hypothetical protein	hypothetical protein
8302606	8303673	CDS	gntR	HTH-type transcriptional regulator GntR
8303736	8304401	CDS	hypothetical protein	hypothetical protein
8304455	8305597	CDS	L-talarate/galactarate dehydratase	L-talarate/galactarate dehydratase
8305724	8306473	CDS	lutR	HTH-type transcriptional regulator LutR
8306767	8307558	CDS	bacC	Dihydroanticapsin 7-dehydrogenase
8307586	8307927	CDS	rhaM	L-rhamnose mutarotase
8308001	8308843	CDS	ngcG	Diacetylchitobiose uptake system permease protein NgcG
8308840	8309751	CDS	melD	Melibiose/raffinose/stachyose import permease protein MelD
8309755	8311029	CDS	hypothetical protein	hypothetical protein
8311074	8312519	CDS	hypothetical protein	hypothetical protein
8312546	8313430	CDS	hypothetical protein	hypothetical protein
8313427	8314440	CDS	fdh	D-threo-aldose 1-dehydrogenase
8314437	8315456	CDS	pdxB	Erythronate-4-phosphate dehydrogenase
8315453	8316703	CDS	L-talarate/galactarate dehydratase	L-talarate/galactarate dehydratase
8316880	8317758	CDS	Ureidoglycolate lyase	Ureidoglycolate lyase
8318031	8318813	CDS	hypothetical protein	hypothetical protein
8318851	8320026	CDS	hypothetical protein	hypothetical protein
8320526	8322415	CDS	hypothetical protein	hypothetical protein
8322569	8324998	CDS	hypothetical protein	hypothetical protein
8325067	8325654	CDS	hypothetical protein	hypothetical protein
8325671	8326393	CDS	hprA	Glycerate dehydrogenase
8326449	8326862	CDS	zwf	Glucose-6-phosphate 1-dehydrogenase
8326914	8327480	CDS	hypothetical protein	hypothetical protein
8327602	8328711	CDS	hypothetical protein	hypothetical protein
8328765	8331899	CDS	hypothetical protein	hypothetical protein
8331940	8332284	CDS	hypothetical protein	hypothetical protein
8332498	8334009	CDS	Carotenoid cleavage oxygenase	Carotenoid cleavage oxygenase
8334083	8334703	CDS	putative HTH-type transcriptional regulator	putative HTH-type transcriptional regulator
8335022	8335921	CDS	ydfG	NADP-dependent 3-hydroxy acid dehydrogenase YdfG
8335979	8336728	CDS	fabG	3-oxoacyl-[acyl-carrier-protein] reductase FabG
8336867	8337997	CDS	hypothetical protein	hypothetical protein
8338058	8338402	CDS	IS5 family transposase IS1650	IS5 family transposase IS1650
8338501	8338794	CDS	hypothetical protein	hypothetical protein
8338931	8339899	CDS	hypothetical protein	hypothetical protein
8339968	8340333	CDS	hypothetical protein	hypothetical protein
8340616	8342994	CDS	hypothetical protein	hypothetical protein
8343615	8343902	CDS	hypothetical protein	hypothetical protein
8344294	8345988	CDS	ettA	Energy-dependent translational throttle protein EttA
8345977	8347512	CDS	Carboxylesterase	Carboxylesterase
8347649	8348122	CDS	2-haloacrylate reductase	3-haloacrylate reductase
8348887	8349903	CDS	hypothetical protein	hypothetical protein
8349995	8351257	CDS	hypothetical protein	hypothetical protein
8351311	8352978	CDS	hypothetical protein	hypothetical protein
8353177	8354535	CDS	lysA	Diaminopimelate decarboxylase
8354562	8356508	CDS	yjcS	Putative alkyl/aryl-sulfatase YjcS
8356505	8357854	CDS	exuT	Hexuronate transporter
8357916	8359085	CDS	carC	Caffeyl-CoA reductase-Etf complex subunit CarC
8359101	8360657	CDS	lcfB	Long-chain-fatty-acid--CoA ligase
8360772	8361416	CDS	hypothetical protein	hypothetical protein
8361607	8362695	CDS	nylB	6-aminohexanoate-dimer hydrolase
8362803	8364158	CDS	hypothetical protein	hypothetical protein
8364261	8365148	CDS	hypothetical protein	hypothetical protein
8365511	8366179	CDS	ycjY	putative protein YcjY
8366140	8369019	CDS	hypothetical protein	hypothetical protein
8369396	8369764	CDS	hypothetical protein	hypothetical protein
8370124	8370717	CDS	hypothetical protein	hypothetical protein
8370733	8371761	CDS	hypothetical protein	hypothetical protein
8371927	8373738	CDS	Baeyer-Villiger monooxygenase	Baeyer-Villiger monooxygenase
8373735	8374619	CDS	pdxI	Pyridoxine 4-dehydrogenase
8374713	8375576	CDS	hcaR	Hca operon transcriptional activator HcaR
8375640	8376917	CDS	hypothetical protein	hypothetical protein
8377067	8377648	CDS	hypothetical protein	hypothetical protein
8377776	8379245	CDS	stp	Multidrug resistance protein Stp
8379392	8380045	CDS	vatD	Streptogramin A acetyltransferase
8380128	8382518	CDS	Beta-xylosidase	Beta-xylosidase
8382634	8383530	CDS	dasC	Diacetylchitobiose uptake system permease protein DasC
8383532	8384434	CDS	melD	Melibiose/raffinose/stachyose import permease protein MelD
8384431	8385741	CDS	hypothetical protein	hypothetical protein
8386075	8387103	CDS	degA	HTH-type transcriptional regulator DegA
8387100	8387540	CDS	hypothetical protein	hypothetical protein
8387537	8388541	CDS	nphR	Transcriptional activator NphR
8388816	8389322	CDS	hypothetical protein	hypothetical protein
8389405	8391207	CDS	nhaA	Na(+)/H(+) antiporter NhaA
8391427	8393469	CDS	hypothetical protein	hypothetical protein
8393661	8394131	CDS	hypothetical protein	hypothetical protein
8394576	8395334	CDS	glcR	HTH-type transcriptional repressor GlcR
8395398	8395766	CDS	hypothetical protein	hypothetical protein
8395763	8396464	CDS	hypothetical protein	hypothetical protein
8396484	8397755	CDS	hypothetical protein	hypothetical protein
8397835	8398449	CDS	hypothetical protein	hypothetical protein
8398544	8399212	CDS	hypothetical protein	hypothetical protein
8399394	8400647	CDS	iolG	Inositol 2-dehydrogenase/D-chiro-inositol 3-dehydrogenase
8400719	8401876	CDS	nagK	N-acetyl-D-glucosamine kinase
8401969	8403468	CDS	hypothetical protein	hypothetical protein
8403598	8404947	CDS	hypothetical protein	hypothetical protein
8405012	8405902	CDS	araQ	L-arabinose transport system permease protein AraQ
8405913	8406866	CDS	ugpA	sn-glycerol-3-phosphate transport system permease protein UgpA
8407148	8408548	CDS	nisC	Nisin biosynthesis protein NisC
8408545	8411706	CDS	nisB	Nisin biosynthesis protein NisB
8411790	8411951	CDS	hypothetical protein	hypothetical protein
8412145	8412921	CDS	menH	2-succinyl-6-hydroxy-2%2C4-cyclohexadiene-1-carboxylate synthase
8413016	8413900	CDS	rhaR	HTH-type transcriptional activator RhaR
8413942	8414733	CDS	Putative glyoxylase CFP32	Putative glyoxylase CFP33
8414834	8415286	CDS	hypothetical protein	hypothetical protein
8415353	8416468	CDS	iolG	Inositol 2-dehydrogenase/D-chiro-inositol 3-dehydrogenase
8416492	8417427	CDS	hdfR	HTH-type transcriptional regulator HdfR
8417517	8418068	CDS	Putative acetyltransferase	Putative acetyltransferase
8418148	8418477	CDS	hypothetical protein	hypothetical protein
8418530	8419555	CDS	adhT	Alcohol dehydrogenase
8419552	8420361	CDS	hypothetical protein	hypothetical protein
8420363	8421364	CDS	hypothetical protein	hypothetical protein
8421449	8422246	CDS	budC	L-2%2C3-butanediol dehydrogenase
8422473	8424296	CDS	acoR	Acetoin catabolism regulatory protein
8424470	8425210	CDS	hypothetical protein	hypothetical protein
8425466	8426029	CDS	tetR	Tetracycline repressor protein class A from transposon 1721
8426109	8427356	CDS	putative protein	putative protein
8427709	8428398	CDS	tetR	Tetracycline repressor protein class A from transposon 1721
8428438	8429952	CDS	oxyS	12-dehydrotetracycline 5-monooxygenase/anhydrotetracycline 6-monooxygenase
8430425	8431438	CDS	hypothetical protein	hypothetical protein
8432025	8433362	CDS	hypothetical protein	hypothetical protein
8433359	8434378	CDS	putative protein	putative protein
8434714	8435619	CDS	hypothetical protein	hypothetical protein
8435764	8436510	CDS	hypothetical protein	hypothetical protein
8436578	8436757	CDS	hypothetical protein	hypothetical protein
8436767	8437210	CDS	hypothetical protein	hypothetical protein
8437563	8438237	CDS	hypothetical protein	hypothetical protein
8438592	8439518	CDS	hypothetical protein	hypothetical protein
8440078	8441151	CDS	hypothetical protein	hypothetical protein
8441224	8441751	CDS	hypothetical protein	hypothetical protein
8441995	8442756	CDS	putative oxidoreductase	putative oxidoreductase
8442956	8443828	CDS	hypothetical protein	hypothetical protein
8444000	8444938	CDS	hypothetical protein	hypothetical protein
8444944	8445405	CDS	hypothetical protein	hypothetical protein
8445694	8446533	CDS	hypothetical protein	hypothetical protein
8446669	8446818	CDS	hypothetical protein	hypothetical protein
8446985	8447140	CDS	hypothetical protein	hypothetical protein
8447527	8448141	CDS	ethR	HTH-type transcriptional regulator EthR
8448141	8448989	CDS	hypothetical protein	hypothetical protein
8449520	8449810	CDS	hypothetical protein	hypothetical protein
8450272	8450976	CDS	hypothetical protein	hypothetical protein
8451603	8452484	CDS	hypothetical protein	hypothetical protein
8452845	8453378	CDS	Acetyltransferase	Acetyltransferase
8454109	8454399	CDS	hypothetical protein	hypothetical protein
8454421	8454825	CDS	hypothetical protein	hypothetical protein
8454970	8455740	CDS	narX	Nitrate reductase-like protein NarX
8455740	8456543	CDS	hypothetical protein	hypothetical protein
8456540	8458108	CDS	narY	Respiratory nitrate reductase 2 beta chain
8458110	8461811	CDS	narG	Nitrate reductase alpha subunit
8462403	8463410	CDS	Putative NAD(P)H nitroreductase	Putative NAD(P)H nitroreductase
8463491	8463904	CDS	putative protein	putative protein
8464190	8465428	CDS	narK2	putative nitrate/nitrite transporter NarK2
8465448	8465921	CDS	hypothetical protein	hypothetical protein
8466201	8466788	CDS	devS	Oxygen sensor histidine kinase response regulator DevS/DosS
8466922	8467590	CDS	IMPDH	Inosine-5'-monophosphate dehydrogenase
8467863	8468267	CDS	hypothetical protein	hypothetical protein
8468374	8471070	CDS	ppdK	Pyruvate%2C phosphate dikinase
8471300	8471905	CDS	hypothetical protein	hypothetical protein
8472225	8472737	CDS	pflA	Pyruvate formate-lyase 1-activating enzyme
8472830	8473531	CDS	devR	DNA-binding transcriptional activator DevR/DosR
8473654	8475411	CDS	devS	Oxygen sensor histidine kinase response regulator DevS/DosS
8475443	8476372	CDS	Putative NAD(P)H nitroreductase	Putative NAD(P)H nitroreductase
8476634	8477308	CDS	hypothetical protein	hypothetical protein
8477461	8478366	CDS	Universal stress protein/MSMEI859	Universal stress protein/MSMEI_3859
8478405	8479427	CDS	Alcohol dehydrogenase	Alcohol dehydrogenase
8479433	8480299	CDS	Universal stress protein	Universal stress protein
8480568	8481272	CDS	hypothetical protein	hypothetical protein
8481404	8481808	CDS	hypothetical protein	hypothetical protein
8481930	8482616	CDS	hypothetical protein	hypothetical protein
8482725	8483333	CDS	hypothetical protein	hypothetical protein
8483494	8484498	CDS	hypothetical protein	hypothetical protein
8484732	8485982	CDS	Renalase	Renalase
8486283	8487470	CDS	hypothetical protein	hypothetical protein
8487467	8488207	CDS	ubiE	Ubiquinone/menaquinone biosynthesis C-methyltransferase UbiE
8488204	8489772	CDS	pds	15-cis-phytoene desaturase
8489788	8490759	CDS	hypothetical protein	hypothetical protein
8490795	8491790	CDS	crtB	15-cis-phytoene synthase
8491777	8493348	CDS	carA	zeta-carotene-forming phytoene desaturase
8493345	8494160	CDS	hypothetical protein	hypothetical protein
8494307	8496121	CDS	hypothetical protein	hypothetical protein
8496133	8497380	CDS	hypothetical protein	hypothetical protein
8497525	8497635	CDS	hypothetical protein	hypothetical protein
8497721	8498707	CDS	Universal stress protein/MSMEI859	Universal stress protein/MSMEI_3859
8498735	8499586	CDS	Universal stress protein	Universal stress protein
8499777	8500847	CDS	adh	Alcohol dehydrogenase
8500954	8501400	CDS	hypothetical protein	hypothetical protein
8501498	8501590	CDS	hypothetical protein	hypothetical protein
8501677	8502258	CDS	putative membrane protein	putative membrane protein
8502436	8502813	CDS	hypothetical protein	hypothetical protein
8503360	8504268	CDS	hypothetical protein	hypothetical protein
8504400	8505056	CDS	hypothetical protein	hypothetical protein
8505172	8505630	CDS	Universal stress protein/MSMEI859	Universal stress protein/MSMEI_3859
8505738	8507054	CDS	pncB2	Nicotinate phosphoribosyltransferase pncB2
8507231	8507935	CDS	IMPDH	Inosine-5'-monophosphate dehydrogenase
8508266	8508952	CDS	IMPDH	Inosine-5'-monophosphate dehydrogenase
8508987	8509445	CDS	glxR	CRP-like cAMP-activated global transcriptional regulator
8510224	8511102	CDS	Universal stress protein	Universal stress protein
8511150	8511953	CDS	ppk	Polyphosphate:GDP phosphotransferase
8512171	8512584	CDS	hypothetical protein	hypothetical protein
8512563	8514893	CDS	kdpB	Potassium-transporting ATPase ATP-binding subunit
8515016	8516542	CDS	putative protein	putative protein
8516720	8517712	CDS	Putative NAD(P)H nitroreductase	Putative NAD(P)H nitroreductase
8518142	8518783	CDS	hypothetical protein	hypothetical protein
8519107	8520066	CDS	hypothetical protein	hypothetical protein
8520085	8521314	CDS	yjlD	NADH dehydrogenase-like protein YjlD
8522169	8522792	CDS	acuR	Transcriptional regulator AcuR
8522925	8523587	CDS	hypothetical protein	hypothetical protein
8523928	8524515	CDS	hypothetical protein	hypothetical protein
8524976	8526586	CDS	mctC	Monocarboxylic acid transporter
8526583	8526921	CDS	hypothetical protein	hypothetical protein
8527569	8528582	CDS	hypothetical protein	hypothetical protein
8528579	8528824	CDS	hypothetical protein	hypothetical protein
8528824	8529315	CDS	hypothetical protein	hypothetical protein
8529702	8530730	CDS	hypothetical protein	hypothetical protein
8530735	8531094	CDS	hypothetical protein	hypothetical protein
8531108	8531608	CDS	hypothetical protein	hypothetical protein
8531984	8532142	CDS	hypothetical protein	hypothetical protein
8532191	8533996	CDS	resA	Thiol-disulfide oxidoreductase ResA
8534170	8534721	CDS	hypothetical protein	hypothetical protein
8534771	8535598	CDS	hypothetical protein	hypothetical protein
8535644	8535964	CDS	hypothetical protein	hypothetical protein
8535995	8536768	CDS	fabG6	3-oxoacyl-[acyl-carrier-protein] reductase FabG
8537290	8538090	CDS	hypothetical protein	hypothetical protein
8538107	8539657	CDS	hypothetical protein	hypothetical protein
8540001	8540720	CDS	hypothetical protein	hypothetical protein
8540997	8541302	CDS	hypothetical protein	hypothetical protein
8542286	8542666	CDS	hypothetical protein	hypothetical protein
8542789	8545548	CDS	hypothetical protein	hypothetical protein
8545835	8546674	CDS	hypothetical protein	hypothetical protein
8546920	8547834	CDS	hypothetical protein	hypothetical protein
8548458	8548640	CDS	hypothetical protein	hypothetical protein
8548637	8555359	CDS	hypothetical protein	hypothetical protein
8555406	8561597	CDS	hypothetical protein	hypothetical protein
8561651	8563234	CDS	pksE	Polyketide biosynthesis protein PksE
8563302	8564510	CDS	hypothetical protein	hypothetical protein
8565265	8566635	CDS	hypothetical protein	hypothetical protein
8566725	8568101	CDS	hypothetical protein	hypothetical protein
8568342	8568956	CDS	lnrL	Linearmycin resistance ATP-binding protein LnrL
8568953	8569828	CDS	hypothetical protein	hypothetical protein
8570010	8570531	CDS	hypothetical protein	hypothetical protein
8570773	8572296	CDS	Non-reducing end alpha-L-arabinofuranosidase BoGH43A	Non-reducing end alpha-L-arabinofuranosidase BoGH44A
8572610	8573302	CDS	baiA	3-alpha-hydroxycholanate dehydrogenase (NADP(+))
8573419	8573985	CDS	hypothetical protein	hypothetical protein
8574138	8574698	CDS	hypothetical protein	hypothetical protein
8575562	8576314	CDS	fadH	putative 2%2C4-dienoyl-CoA reductase
8576501	8577340	CDS	hypothetical protein	hypothetical protein
8578299	8578412	CDS	hypothetical protein	hypothetical protein
8578826	8579125	CDS	hypothetical protein	hypothetical protein
8579658	8580383	CDS	xlnC	Endo-1%2C4-beta-xylanase C
8580979	8581650	CDS	hypothetical protein	hypothetical protein
8581647	8582954	CDS	hmp	Flavohemoprotein
8584031	8584774	CDS	hypothetical protein	hypothetical protein
8585230	8585580	CDS	IS5 family transposase IS1647	IS5 family transposase IS1647
8585849	8586688	CDS	IS5 family transposase ISSco3	IS5 family transposase ISSco4
8587600	8588451	CDS	IS481 family transposase ISMva2	IS481 family transposase ISMva2
8588588	8589307	CDS	IS481 family transposase ISMva2	IS481 family transposase ISMva2
8590019	8590975	CDS	IS481 family transposase IS1652	IS481 family transposase IS1652
8591397	8592383	CDS	benM	HTH-type transcriptional regulator BenM
8592414	8593373	CDS	blaB	Beta-lactamase regulatory protein BlaB
8593457	8594506	CDS	hypothetical protein	hypothetical protein
8595193	8596131	CDS	draG	ADP-ribosyl-[dinitrogen reductase] glycohydrolase
8596151	8596642	CDS	lig	DNA ligase
8597055	8597513	CDS	hypothetical protein	hypothetical protein
8597643	8598491	CDS	IS5 family transposase ISBugl2	IS5 family transposase ISBugl2
8598879	8599376	CDS	IS5 family transposase IS1647	IS5 family transposase IS1647
8599403	8599918	CDS	hypothetical protein	hypothetical protein
8600379	8601602	CDS	nepI	Purine ribonucleoside efflux pump NepI
8601746	8602186	CDS	hypothetical protein	hypothetical protein
8602611	8603150	CDS	hypothetical protein	hypothetical protein
8603365	8603685	CDS	hypothetical protein	hypothetical protein
8604197	8607550	CDS	hypothetical protein	hypothetical protein
8607599	8607805	CDS	hypothetical protein	hypothetical protein
8608015	8608221	CDS	hypothetical protein	hypothetical protein
8608907	8612065	CDS	hypothetical protein	hypothetical protein
8612117	8613322	CDS	hypothetical protein	hypothetical protein
8613372	8614187	CDS	ngcG	Diacetylchitobiose uptake system permease protein NgcG
8614190	8615149	CDS	melD	Melibiose/raffinose/stachyose import permease protein MelD
8615146	8616459	CDS	hypothetical protein	hypothetical protein
8616751	8618469	CDS	hypothetical protein	hypothetical protein
8618466	8619401	CDS	hypothetical protein	hypothetical protein
8619446	8620501	CDS	ccpA	Catabolite control protein A
8620556	8621860	CDS	hypothetical protein	hypothetical protein
8622089	8622226	CDS	hypothetical protein	hypothetical protein
8622217	8623023	CDS	tdh	L-threonine 3-dehydrogenase
8623315	8623485	CDS	hypothetical protein	hypothetical protein
8624608	8626119	CDS	hypothetical protein	hypothetical protein
8626116	8626490	CDS	IS5 family transposase ISBugl2	IS5 family transposase ISBugl2
8626526	8626936	CDS	hypothetical protein	hypothetical protein
8627372	8627812	CDS	IS5 family transposase IS468A	IS5 family transposase IS469A
8627888	8628067	CDS	hypothetical protein	hypothetical protein
8628078	8628389	CDS	hypothetical protein	hypothetical protein
8628478	8628801	CDS	hypothetical protein	hypothetical protein
8628851	8629183	CDS	hypothetical protein	hypothetical protein
8629522	8630676	CDS	hypothetical protein	hypothetical protein
8630812	8631474	CDS	azoR	FMN-dependent NADH-azoreductase
8631616	8632284	CDS	nbzA	Nitrobenzene nitroreductase
8632383	8633111	CDS	hypothetical protein	hypothetical protein
8633513	8634448	CDS	hypothetical protein	hypothetical protein
8634445	8634930	CDS	hypothetical protein	hypothetical protein
8634933	8636156	CDS	oleD	Oleandomycin glycosyltransferase
8636153	8636773	CDS	hypothetical protein	hypothetical protein
8637016	8637144	CDS	hypothetical protein	hypothetical protein
8637159	8637911	CDS	hypothetical protein	hypothetical protein
8638771	8639127	CDS	hypothetical protein	hypothetical protein
8639562	8641763	CDS	hypothetical protein	hypothetical protein
8641905	8642447	CDS	hypothetical protein	hypothetical protein
8642419	8643039	CDS	hypothetical protein	hypothetical protein
8643315	8644289	CDS	hypothetical protein	hypothetical protein
8644459	8644974	CDS	hypothetical protein	hypothetical protein
8645229	8645447	CDS	hypothetical protein	hypothetical protein
8645866	8646060	CDS	hypothetical protein	hypothetical protein
8646080	8646673	CDS	hypothetical protein	hypothetical protein
8646670	8648319	CDS	hypothetical protein	hypothetical protein
8648939	8649805	CDS	hypothetical protein	hypothetical protein
8650027	8650353	CDS	hypothetical protein	hypothetical protein
8650372	8650575	CDS	hypothetical protein	hypothetical protein
8650988	8652220	CDS	nhaA	Na(+)/H(+) antiporter NhaA
8652695	8652973	CDS	hypothetical protein	hypothetical protein
8652930	8653055	CDS	hypothetical protein	hypothetical protein
8653261	8653551	CDS	hypothetical protein	hypothetical protein
8653665	8654246	CDS	hypothetical protein	hypothetical protein
8654833	8656005	CDS	hypothetical protein	hypothetical protein
8656927	8657883	CDS	hypothetical protein	hypothetical protein
8657880	8658989	CDS	hypothetical protein	hypothetical protein
8658983	8661145	CDS	hypothetical protein	hypothetical protein
8662107	8662198	tRNA	tRNA-Ala(agc)	tRNA-Ala(agc)
8664477	8667146	CDS	hypothetical protein	hypothetical protein
8667167	8667463	CDS	hypothetical protein	hypothetical protein

## Sheet: large_insertion
## large insertion (4632473 : 4632717)
START	END	TYPE	GENE	DESCRIPTION
4631790	4632980	CDS	dapC	succinyldiaminopimelate transaminase
