# Supplementary material for: Construction of Streptomyces coelicolor A3(2) mutants that exclusively produce NA4/NA6 intermediates of agarose metabolism through mutation induction
Source: Sci Rep. 2023 Nov 3;13:18968. doi: 10.1038/s41598-023-46410-7 (PMC10624881; doi:10.1038/s41598-023-46410-7)
Supplement: Supplementary file 5 — Supplementary Table 4. [file 41598_2023_46410_MOESM5_ESM.xlsx]

## Sheet: Sheet1
Supplementary Table 4. Small variations during UV induced mutagenesis of mutant M22 to mutant M22-2C43.
# M22 locus_tag from prokka = CGNHMGGM_XXXXX
POSITION	M22	M22-2C43	MUTATION	TYPE	GENE	DESCRIPTION
905148	T	TCCAGGT	INSERTION	conservative_inframe_insertion	CGNHMGGM_00828	hypothetical protein
1965208	G	C	SUBSTITUTION	missense_variant	sir	Sulfite reductase [ferredoxin]
2017567	T	C	SUBSTITUTION	missense_variant	zapE	Cell division protein ZapE
2195934	T	A	SUBSTITUTION	synonymous_variant	apeX_2	Apo-petrobactin exporter
3017572	A	C	SUBSTITUTION	upstream_gene_variant	CGNHMGGM_02630	hypothetical protein
3160480	G	A	SUBSTITUTION	synonymous_variant	CGNHMGGM_02758	Carboxylesterase
3501695	T	A	SUBSTITUTION	missense_variant	CGNHMGGM_03066	hypothetical protein
3578704	G	A	SUBSTITUTION	synonymous_variant	fusA_2	Elongation factor G
3747815	G	T	SUBSTITUTION	synonymous_variant	fadI	3-ketoacyl-CoA thiolase FadI
4135838	GCG	G	DELETION	-	-	-
4135850	AC	A	DELETION	-	-	-
4139966	A	C	SUBSTITUTION	-	-	-
4164504	G	C	SUBSTITUTION	upstream_gene_variant	CGNHMGGM_03721	hypothetical protein
4171818	T	C	SUBSTITUTION	-	-	-
4184603	A	C	SUBSTITUTION	missense_variant	CGNHMGGM_03742	hypothetical protein
4184678	T	C	SUBSTITUTION	upstream_gene_variant	CGNHMGGM_03742	hypothetical protein
4217212	G	A	SUBSTITUTION	missense_variant	CGNHMGGM_03773	IS5 family transposase ISSgr2
4816001	C	G	SUBSTITUTION	missense_variant	CGNHMGGM_04344	hypothetical protein
4825130	G	T	SUBSTITUTION	missense_variant	Vejaci	3%2C6-anhydro-alpha-L-galactonate cycloisomerase
4879611	C	T	SUBSTITUTION	upstream_gene_variant	CGNHMGGM_04404	hypothetical protein
5370317	GC	G	DELETION	-	-	-
5453740	G	C	SUBSTITUTION	-	-	-
5667409	C	A	SUBSTITUTION	synonymous_variant	galS	HTH-type transcriptional regulator GalS
5838792	G	GG	INSERTION	upstream_gene_variant	CGNHMGGM_05232	hypothetical protein
5838793	C	T	SUBSTITUTION	upstream_gene_variant	CGNHMGGM_05232	hypothetical protein
6205337	CCC	C	DELETION	upstream_gene_variant	xlnB	Endo-1,4-beta-xylanase B
6365139	A	G	SUBSTITUTION	missense_variant	sasA_13	Adaptive-response sensory-kinase SasA
7640134	T	A	SUBSTITUTION	missense_variant	gndA	6-phosphogluconate dehydrogenase%2C NADP(+)-dependent%2C decarboxylating
8203175	CC	C	DELETION	frameshift_variant	CGNHMGGM_07418	hypothetical protein
