# Supplementary material for: Construction of Streptomyces coelicolor A3(2) mutants that exclusively produce NA4/NA6 intermediates of agarose metabolism through mutation induction
Source: Sci Rep. 2023 Nov 3;13:18968. doi: 10.1038/s41598-023-46410-7 (PMC10624881; doi:10.1038/s41598-023-46410-7)
Supplement: Supplementary file 6 — Supplementary Table 5. [file 41598_2023_46410_MOESM6_ESM.xlsx]

## Sheet: A3(2) and M22 Cluser List
Supplementary Table 5. Specific clustered genes between S. coelicolor A3(2) and mutant M22 were predicted to the Cluster List and the term of Gene Ontology Biological Process using OrthoVenn2.
# cluster_name	protein_number	swiss_prot_id	go_annotation	protein_list
cluster11	6	P50358	GO:0032196; P:transposition; IEA:UniProtKB-KW	M22|JGJLPFEM_00077;M22|JGJLPFEM_02523;M22|JGJLPFEM_07534;A3|BEBFEGEH_07742;A3|BEBFEGEH_05297;A3|BEBFEGEH_00285
cluster33	4	Q9S1X8	GO:0006885; P:regulation of pH; IEA:InterPro	M22|JGJLPFEM_07807;M22|JGJLPFEM_00012;A3|BEBFEGEH_07807;A3|BEBFEGEH_00012
cluster34	4	N/A	N/A	M22|JGJLPFEM_07804;M22|JGJLPFEM_00015;A3|BEBFEGEH_07804;A3|BEBFEGEH_00015
cluster35	4	Q45618	GO:0032196; P:transposition; IEA:UniProtKB-KW	M22|JGJLPFEM_00016;M22|JGJLPFEM_07803;A3|BEBFEGEH_07803;A3|BEBFEGEH_00016
cluster36	4	N/A	N/A	M22|JGJLPFEM_07808;M22|JGJLPFEM_00011;A3|BEBFEGEH_07808;A3|BEBFEGEH_00011
cluster37	4	N/A	N/A	A3|BEBFEGEH_07811;A3|BEBFEGEH_00008;M22|JGJLPFEM_00008;M22|JGJLPFEM_07811
cluster38	4	N/A	N/A	A3|BEBFEGEH_00009;A3|BEBFEGEH_07810;M22|JGJLPFEM_07810;M22|JGJLPFEM_00009
cluster39	4	N/A	N/A	A3|BEBFEGEH_00007;A3|BEBFEGEH_07812;M22|JGJLPFEM_00007;M22|JGJLPFEM_07812
cluster40	4	N/A	N/A	A3|BEBFEGEH_07806;A3|BEBFEGEH_00013;M22|JGJLPFEM_00013;M22|JGJLPFEM_07806
cluster41	4	N/A	N/A	A3|BEBFEGEH_07814;A3|BEBFEGEH_00005;M22|JGJLPFEM_07814;M22|JGJLPFEM_00005
cluster42	4	N/A	N/A	A3|BEBFEGEH_00002;A3|BEBFEGEH_07817;M22|JGJLPFEM_00002;M22|JGJLPFEM_07817
cluster43	4	N/A	N/A	A3|BEBFEGEH_07815;A3|BEBFEGEH_00004;M22|JGJLPFEM_00004;M22|JGJLPFEM_07815
cluster44	4	N/A	N/A	A3|BEBFEGEH_00010;A3|BEBFEGEH_07809;M22|JGJLPFEM_07809;M22|JGJLPFEM_00010
cluster45	4	N/A	N/A	M22|JGJLPFEM_07813;M22|JGJLPFEM_00006;A3|BEBFEGEH_07813;A3|BEBFEGEH_00006
cluster46	4	N/A	N/A	M22|JGJLPFEM_07818;M22|JGJLPFEM_00001;A3|BEBFEGEH_07818;A3|BEBFEGEH_00001
cluster47	4	N/A	N/A	M22|JGJLPFEM_07805;M22|JGJLPFEM_00014;A3|BEBFEGEH_07805;A3|BEBFEGEH_00014
cluster6581	2	N/A	N/A	M22|JGJLPFEM_07486;A3|BEBFEGEH_00333
cluster6582	2	A8GHJ1	GO:0046872; F:metal ion binding; IEA:InterPro	M22|JGJLPFEM_07579;A3|BEBFEGEH_00240
cluster6583	2	N/A	N/A	M22|JGJLPFEM_00054;A3|BEBFEGEH_07765
cluster6584	2	N/A	N/A	M22|JGJLPFEM_00567;A3|BEBFEGEH_07252
cluster6585	2	N/A	N/A	M22|JGJLPFEM_07586;A3|BEBFEGEH_00233
cluster6586	2	N/A	N/A	M22|JGJLPFEM_00437;A3|BEBFEGEH_07382
cluster6587	2	Q31N27	GO:0016117; P:carotenoid biosynthetic process; IEA:UniProtKB-KW	M22|JGJLPFEM_07665;A3|BEBFEGEH_00154
cluster6588	2	P77316	GO:0008270; F:zinc ion binding; IEA:InterPro	M22|JGJLPFEM_07675;A3|BEBFEGEH_00144
cluster6589	2	P0A192	GO:0015658; F:branched-chain amino acid transmembrane transporter activity; IEA:InterPro	M22|JGJLPFEM_00645;A3|BEBFEGEH_07174
cluster6590	2	N/A	N/A	M22|JGJLPFEM_00540;A3|BEBFEGEH_07279
cluster6591	2	N/A	N/A	M22|JGJLPFEM_07572;A3|BEBFEGEH_00247
cluster6592	2	Q9X7U2	GO:0007155; P:cell adhesion; IEA:UniProtKB-KW	M22|JGJLPFEM_00570;A3|BEBFEGEH_07249
cluster6593	2	N/A	N/A	M22|JGJLPFEM_00569;A3|BEBFEGEH_07250
cluster6594	2	N/A	N/A	M22|JGJLPFEM_07661;A3|BEBFEGEH_00158
cluster6595	2	P50358	GO:0032196; P:transposition; IEA:UniProtKB-KW	M22|JGJLPFEM_07738;A3|BEBFEGEH_00081
cluster6596	2	N/A	N/A	M22|JGJLPFEM_00346;A3|BEBFEGEH_07473
cluster6597	2	N/A	N/A	M22|JGJLPFEM_07721;A3|BEBFEGEH_00098
cluster6598	2	Q0J0A4	GO:0008654; P:phospholipid biosynthetic process; IEA:UniProtKB-KW	M22|JGJLPFEM_00729;A3|BEBFEGEH_07090
cluster6599	2	Q9FBW3	GO:0042158; P:lipoprotein biosynthetic process; IEA:UniProtKB-UniRule	M22|JGJLPFEM_00020;A3|BEBFEGEH_07799
cluster6600	2	N/A	N/A	M22|JGJLPFEM_00127;A3|BEBFEGEH_07692
cluster6601	2	N/A	N/A	M22|JGJLPFEM_00348;A3|BEBFEGEH_07471
cluster6603	2	N/A	N/A	M22|JGJLPFEM_07749;A3|BEBFEGEH_00070
cluster6604	2	Q4L967	GO:0016407; F:acetyltransferase activity; IEA:InterPro	M22|JGJLPFEM_00424;A3|BEBFEGEH_07395
cluster6605	2	N/A	N/A	M22|JGJLPFEM_00177;A3|BEBFEGEH_07642
cluster6606	2	N/A	N/A	M22|JGJLPFEM_00385;A3|BEBFEGEH_07434
cluster6607	2	N/A	N/A	M22|JGJLPFEM_07737;A3|BEBFEGEH_00082
cluster6608	2	N/A	N/A	M22|JGJLPFEM_00347;A3|BEBFEGEH_07472
cluster6609	2	N/A	N/A	M22|JGJLPFEM_00332;A3|BEBFEGEH_07487
cluster6610	2	N/A	N/A	M22|JGJLPFEM_07711;A3|BEBFEGEH_00108
cluster6611	2	N/A	N/A	M22|JGJLPFEM_07633;A3|BEBFEGEH_00186
cluster6612	2	N/A	N/A	M22|JGJLPFEM_00344;A3|BEBFEGEH_07475
cluster6613	2	N/A	N/A	M22|JGJLPFEM_00118;A3|BEBFEGEH_07701
cluster6614	2	N/A	N/A	M22|JGJLPFEM_00039;A3|BEBFEGEH_07780
cluster6615	2	N/A	N/A	M22|JGJLPFEM_00274;A3|BEBFEGEH_07545
cluster6616	2	P40981	GO:0042732; P:D-xylose metabolic process; IEA:UniProtKB-KW	M22|JGJLPFEM_00343;A3|BEBFEGEH_07476
cluster6617	2	N/A	N/A	M22|JGJLPFEM_00722;A3|BEBFEGEH_07097
cluster6618	2	Q00924	GO:0008652; P:cellular amino acid biosynthetic process; IEA:UniProtKB-KW	M22|JGJLPFEM_00330;A3|BEBFEGEH_07489
cluster6619	2	N/A	N/A	M22|JGJLPFEM_00297;A3|BEBFEGEH_07522
cluster6620	2	N/A	N/A	M22|JGJLPFEM_07578;A3|BEBFEGEH_00241
cluster6621	2	N/A	N/A	M22|JGJLPFEM_07733;A3|BEBFEGEH_00086
cluster6622	2	N/A	N/A	M22|JGJLPFEM_00336;A3|BEBFEGEH_07483
cluster6623	2	N/A	N/A	M22|JGJLPFEM_07784;A3|BEBFEGEH_00035
cluster6624	2	N/A	N/A	M22|JGJLPFEM_00152;A3|BEBFEGEH_07667
cluster6625	2	P14300	GO:0051725; P:protein de-ADP-ribosylation; IMP:CACAO	M22|JGJLPFEM_07751;A3|BEBFEGEH_00068
cluster6626	2	N/A	N/A	M22|JGJLPFEM_00449;A3|BEBFEGEH_07370
cluster6627	2	N/A	N/A	M22|JGJLPFEM_00491;A3|BEBFEGEH_07328
cluster6628	2	P9WM50	GO:0071949; F:FAD binding; IEA:InterPro	M22|JGJLPFEM_00048;A3|BEBFEGEH_07771
cluster6629	2	Q9F1Y5	GO:0042214; P:terpene metabolic process; IDA:UniProtKB	M22|JGJLPFEM_00130;A3|BEBFEGEH_07689
cluster6630	2	N/A	N/A	M22|JGJLPFEM_07507;A3|BEBFEGEH_00312
cluster6631	2	N/A	N/A	M22|JGJLPFEM_00047;A3|BEBFEGEH_07772
cluster6632	2	N/A	N/A	M22|JGJLPFEM_07700;A3|BEBFEGEH_00119
cluster6633	2	Q52472	GO:0047834; F:D-threo-aldose 1-dehydrogenase activity; IEA:UniProtKB-EC	M22|JGJLPFEM_07513;A3|BEBFEGEH_00306
cluster6634	2	N/A	N/A	M22|JGJLPFEM_00183;A3|BEBFEGEH_07636
cluster6635	2	P42593	GO:0033543; P:fatty acid beta-oxidation, unsaturated, even number, reductase/isomerase pathway; IMP:EcoCyc	M22|JGJLPFEM_00754;A3|BEBFEGEH_07065
cluster6636	2	N/A	N/A	M22|JGJLPFEM_00691;A3|BEBFEGEH_07128
cluster6637	2	N/A	N/A	M22|JGJLPFEM_00194;A3|BEBFEGEH_07625
cluster6638	2	N/A	N/A	M22|JGJLPFEM_00067;A3|BEBFEGEH_07752
cluster6639	2	N/A	N/A	M22|JGJLPFEM_07730;A3|BEBFEGEH_00089
cluster6640	2	P9WLZ6	GO:0000155; F:phosphorelay sensor kinase activity; IEA:InterPro	M22|JGJLPFEM_00501;A3|BEBFEGEH_07318
cluster6641	2	N/A	N/A	M22|JGJLPFEM_00395;A3|BEBFEGEH_07424
cluster6642	2	N/A	N/A	M22|JGJLPFEM_00053;A3|BEBFEGEH_07766
cluster6643	2	N/A	N/A	M22|JGJLPFEM_07605;A3|BEBFEGEH_00214
cluster6644	2	P18326	GO:0070640; P:vitamin D3 metabolic process; IDA:UniProtKB	M22|JGJLPFEM_00145;A3|BEBFEGEH_07674
cluster6645	2	P31141	GO:0055085; P:transmembrane transport; IEA:InterPro	M22|JGJLPFEM_00169;A3|BEBFEGEH_07650
cluster6646	2	N/A	N/A	M22|JGJLPFEM_00221;A3|BEBFEGEH_07598
cluster6647	2	N/A	N/A	M22|JGJLPFEM_00675;A3|BEBFEGEH_07144
cluster6648	2	N/A	N/A	M22|JGJLPFEM_00666;A3|BEBFEGEH_07153
cluster6649	2	N/A	N/A	M22|JGJLPFEM_00527;A3|BEBFEGEH_07292
cluster6650	2	N/A	N/A	M22|JGJLPFEM_00717;A3|BEBFEGEH_07102
cluster6651	2	Q83RK8	GO:0016491; F:oxidoreductase activity; IEA:UniProtKB-KW	M22|JGJLPFEM_07475;A3|BEBFEGEH_00344
cluster6652	2	P52320	GO:0005975; P:carbohydrate metabolic process; IEA:InterPro	M22|JGJLPFEM_00444;A3|BEBFEGEH_07375
cluster6653	2	N/A	N/A	M22|JGJLPFEM_00562;A3|BEBFEGEH_07257
cluster6654	2	N/A	N/A	M22|JGJLPFEM_00553;A3|BEBFEGEH_07266
cluster6655	2	N/A	N/A	M22|JGJLPFEM_00103;A3|BEBFEGEH_07716
cluster6656	2	P32340	GO:0043065; P:positive regulation of apoptotic process; IMP:SGD	M22|JGJLPFEM_00723;A3|BEBFEGEH_07096
cluster6657	2	P9WPR8	GO:0016021; C:integral component of membrane; IEA:UniProtKB-KW	M22|JGJLPFEM_00600;A3|BEBFEGEH_07219
cluster6658	2	N/A	N/A	M22|JGJLPFEM_00637;A3|BEBFEGEH_07182
cluster6659	2	Q8X529	GO:0009438; P:methylglyoxal metabolic process; ISS:UniProtKB	M22|JGJLPFEM_00235;A3|BEBFEGEH_07584
cluster6660	2	P33115	N/A	M22|JGJLPFEM_07589;A3|BEBFEGEH_00230
cluster6661	2	N/A	N/A	M22|JGJLPFEM_07799;A3|BEBFEGEH_00020
cluster6662	2	N/A	N/A	M22|JGJLPFEM_07614;A3|BEBFEGEH_00205
cluster6663	2	N/A	N/A	M22|JGJLPFEM_00163;A3|BEBFEGEH_07656
cluster6664	2	N/A	N/A	M22|JGJLPFEM_00387;A3|BEBFEGEH_07432
cluster6665	2	C0SPB3	GO:0055085; P:transmembrane transport; IEA:InterPro	M22|JGJLPFEM_00419;A3|BEBFEGEH_07400
cluster6666	2	N/A	N/A	M22|JGJLPFEM_07581;A3|BEBFEGEH_00238
cluster6667	2	N/A	N/A	M22|JGJLPFEM_00026;A3|BEBFEGEH_07793
cluster6668	2	Q9K470	N/A	M22|JGJLPFEM_00612;A3|BEBFEGEH_07207
cluster6669	2	Q6DLR9	GO:0019439; P:aromatic compound catabolic process; IEA:UniProtKB-KW	M22|JGJLPFEM_07786;A3|BEBFEGEH_00033
cluster6670	2	Q9L268	GO:0043934; P:sporulation; IEP:UniProtKB	M22|JGJLPFEM_00538;A3|BEBFEGEH_07281
cluster6671	2	P86491	GO:0019439; P:aromatic compound catabolic process; IDA:UniProtKB	M22|JGJLPFEM_07607;A3|BEBFEGEH_00212
cluster6672	2	N/A	N/A	M22|JGJLPFEM_00427;A3|BEBFEGEH_07392
cluster6673	2	Q7WUM3	GO:0005992; P:trehalose biosynthetic process; IDA:UniProtKB	M22|JGJLPFEM_00494;A3|BEBFEGEH_07325
cluster6674	2	N/A	N/A	M22|JGJLPFEM_00453;A3|BEBFEGEH_07366
cluster6675	2	Q9ZNN8	GO:0051289; P:protein homotetramerization; IDA:UniProtKB	M22|JGJLPFEM_07603;A3|BEBFEGEH_00216
cluster6676	2	A0QVU1	GO:0043565; F:sequence-specific DNA binding; IEA:InterPro	M22|JGJLPFEM_00548;A3|BEBFEGEH_07271
cluster6677	2	P71073	GO:0006351; P:transcription, DNA-templated; IMP:UniProtKB	M22|JGJLPFEM_07544;A3|BEBFEGEH_00275
cluster6678	2	N/A	N/A	M22|JGJLPFEM_00225;A3|BEBFEGEH_07594
cluster6679	2	N/A	N/A	M22|JGJLPFEM_00191;A3|BEBFEGEH_07628
cluster6680	2	N/A	N/A	M22|JGJLPFEM_07652;A3|BEBFEGEH_00167
cluster6681	2	N/A	N/A	M22|JGJLPFEM_07720;A3|BEBFEGEH_00099
cluster6682	2	N/A	N/A	M22|JGJLPFEM_00400;A3|BEBFEGEH_07419
cluster6683	2	N/A	N/A	M22|JGJLPFEM_00620;A3|BEBFEGEH_07199
cluster6684	2	Q61CA3	GO:0006470; P:protein dephosphorylation; ISS:UniProtKB	M22|JGJLPFEM_00608;A3|BEBFEGEH_07211
cluster6685	2	O32291	GO:0016491; F:oxidoreductase activity; IEA:UniProtKB-KW	M22|JGJLPFEM_00416;A3|BEBFEGEH_07403
cluster6686	2	P76049	GO:0009251; P:glucan catabolic process; IBA:GO_Central	M22|JGJLPFEM_07554;A3|BEBFEGEH_00265
cluster6687	2	Q4J781	GO:0008270; F:zinc ion binding; IEA:InterPro	M22|JGJLPFEM_00276;A3|BEBFEGEH_07543
cluster6688	2	P9WJJ0	GO:0016491; F:oxidoreductase activity; IEA:UniProtKB-KW	M22|JGJLPFEM_07695;A3|BEBFEGEH_00124
cluster6689	2	O52866	GO:0019439; P:aromatic compound catabolic process; IEA:UniProtKB-KW	M22|JGJLPFEM_00389;A3|BEBFEGEH_07430
cluster6690	2	N/A	N/A	M22|JGJLPFEM_00042;A3|BEBFEGEH_07777
cluster6691	2	N/A	N/A	M22|JGJLPFEM_07601;A3|BEBFEGEH_00218
cluster6692	2	N/A	N/A	M22|JGJLPFEM_07792;A3|BEBFEGEH_00027
cluster6693	2	N/A	N/A	M22|JGJLPFEM_07698;A3|BEBFEGEH_00121
cluster6694	2	N/A	N/A	M22|JGJLPFEM_00603;A3|BEBFEGEH_07216
cluster6695	2	P25256	GO:0046677; P:response to antibiotic; IEA:UniProtKB-KW	M22|JGJLPFEM_07539;A3|BEBFEGEH_00280
cluster6696	2	N/A	N/A	M22|JGJLPFEM_00062;A3|BEBFEGEH_07757
cluster6697	2	N/A	N/A	M22|JGJLPFEM_00579;A3|BEBFEGEH_07240
cluster6698	2	P76078	GO:0010124; P:phenylacetate catabolic process; IMP:UniProtKB	M22|JGJLPFEM_00357;A3|BEBFEGEH_07462
cluster6699	2	N/A	N/A	M22|JGJLPFEM_07764;A3|BEBFEGEH_00055
cluster6700	2	P9WLN0	GO:0005524; F:ATP binding; IEA:UniProtKB-KW	M22|JGJLPFEM_00580;A3|BEBFEGEH_07239
cluster6701	2	Q56841	GO:0042208; P:propylene catabolic process; IEA:UniProtKB-UniPathway	M22|JGJLPFEM_00663;A3|BEBFEGEH_07156
cluster6702	2	Q04778	GO:0045151; P:acetoin biosynthetic process; IEA:UniProtKB-KW	M22|JGJLPFEM_07561;A3|BEBFEGEH_00258
cluster6703	2	Q98DA2	GO:0015821; P:methionine transport; IEA:InterPro	M22|JGJLPFEM_00151;A3|BEBFEGEH_07668
cluster6704	2	E6SFR5	GO:0005975; P:carbohydrate metabolic process; IEA:UniProtKB-UniRule	M22|JGJLPFEM_00537;A3|BEBFEGEH_07282
cluster6705	2	P9WLP0	GO:0005524; F:ATP binding; IEA:UniProtKB-KW	M22|JGJLPFEM_07654;A3|BEBFEGEH_00165
cluster6706	2	P24536	GO:0006313; P:transposition, DNA-mediated; IEA:InterPro	M22|JGJLPFEM_07777;A3|BEBFEGEH_00042
cluster6707	2	P0A2J2	GO:0006865; P:amino acid transport; IEA:UniProtKB-KW	M22|JGJLPFEM_00644;A3|BEBFEGEH_07175
cluster6708	2	P37532	GO:0016787; F:hydrolase activity; IEA:UniProtKB-KW	M22|JGJLPFEM_00374;A3|BEBFEGEH_07445
cluster6709	2	N/A	N/A	M22|JGJLPFEM_00164;A3|BEBFEGEH_07655
cluster6710	2	B7L895	N/A	A3|BEBFEGEH_07571;M22|JGJLPFEM_00248
cluster6711	2	A1JID9	GO:0001407; P:glycerophosphodiester transmembrane transport; IEA:InterPro	A3|BEBFEGEH_07547;M22|JGJLPFEM_00272
cluster6712	2	P9WL10	N/A	A3|BEBFEGEH_07297;M22|JGJLPFEM_00522
cluster6713	2	N/A	N/A	A3|BEBFEGEH_07786;M22|JGJLPFEM_00033
cluster6714	2	N/A	N/A	A3|BEBFEGEH_07715;M22|JGJLPFEM_00104
cluster6715	2	N/A	N/A	A3|BEBFEGEH_07171;M22|JGJLPFEM_00648
cluster6716	2	N/A	N/A	A3|BEBFEGEH_07229;M22|JGJLPFEM_00590
cluster6717	2	N/A	N/A	A3|BEBFEGEH_00187;M22|JGJLPFEM_07632
cluster6718	2	N/A	N/A	A3|BEBFEGEH_00044;M22|JGJLPFEM_07775
cluster6719	2	N/A	N/A	A3|BEBFEGEH_07623;M22|JGJLPFEM_00196
cluster6720	2	N/A	N/A	A3|BEBFEGEH_07467;M22|JGJLPFEM_00352
cluster6721	2	N/A	N/A	A3|BEBFEGEH_00028;M22|JGJLPFEM_07791
cluster6722	2	N/A	N/A	A3|BEBFEGEH_00345;M22|JGJLPFEM_07474
cluster6723	2	P71089	GO:0008236; F:serine-type peptidase activity; IEA:UniProtKB-KW	A3|BEBFEGEH_07429;M22|JGJLPFEM_00390
cluster6724	2	C0SP98	GO:0015833; P:peptide transport; IEA:InterPro	A3|BEBFEGEH_07557;M22|JGJLPFEM_00262
cluster6725	2	N/A	N/A	A3|BEBFEGEH_07103;M22|JGJLPFEM_00716
cluster6726	2	L0TCG5	GO:0006352; P:DNA-templated transcription, initiation; IEA:InterPro	A3|BEBFEGEH_00026;M22|JGJLPFEM_07793
cluster6727	2	N/A	N/A	A3|BEBFEGEH_07309;M22|JGJLPFEM_00510
cluster6728	2	Q9X5V4	GO:0045893; P:positive regulation of transcription, DNA-templated; IEA:InterPro	A3|BEBFEGEH_07575;M22|JGJLPFEM_00244
cluster6729	2	N/A	N/A	A3|BEBFEGEH_00056;M22|JGJLPFEM_07763
cluster6730	2	N/A	N/A	A3|BEBFEGEH_00037;M22|JGJLPFEM_07782
cluster6731	2	N/A	N/A	A3|BEBFEGEH_07368;M22|JGJLPFEM_00451
cluster6732	2	P39367	GO:0016021; C:integral component of membrane; IEA:UniProtKB-KW	A3|BEBFEGEH_07205;M22|JGJLPFEM_00614
cluster6733	2	A5VU91	GO:0055085; P:transmembrane transport; IEA:InterPro	A3|BEBFEGEH_07665;M22|JGJLPFEM_00154
cluster6734	2	N/A	N/A	A3|BEBFEGEH_07440;M22|JGJLPFEM_00379
cluster6735	2	N/A	N/A	A3|BEBFEGEH_07127;M22|JGJLPFEM_00692
cluster6736	2	N/A	N/A	A3|BEBFEGEH_07372;M22|JGJLPFEM_00447
cluster6737	2	N/A	N/A	A3|BEBFEGEH_00278;M22|JGJLPFEM_07541
cluster6738	2	N/A	N/A	A3|BEBFEGEH_07661;M22|JGJLPFEM_00158
cluster6739	2	Q8H9A8	GO:0009820; P:alkaloid metabolic process; IEA:UniProtKB-KW	A3|BEBFEGEH_07442;M22|JGJLPFEM_00377
cluster6740	2	N/A	N/A	A3|BEBFEGEH_07183;M22|JGJLPFEM_00636
cluster6741	2	Q83RE8	GO:0035527; F:3-hydroxypropionate dehydrogenase (NADP+) activity; IEA:UniProtKB-EC	A3|BEBFEGEH_00289;M22|JGJLPFEM_07530
cluster6742	2	A7LXT8	GO:2000899; P:xyloglucan catabolic process; IDA:UniProtKB	A3|BEBFEGEH_00088;M22|JGJLPFEM_07731
cluster6743	2	Q08632	GO:0016491; F:oxidoreductase activity; IEA:UniProtKB-KW	A3|BEBFEGEH_00288;M22|JGJLPFEM_07531
cluster6744	2	N/A	N/A	A3|BEBFEGEH_07069;M22|JGJLPFEM_00750
cluster6745	2	P42410	N/A	A3|BEBFEGEH_07315;M22|JGJLPFEM_00504
cluster6746	2	N/A	N/A	A3|BEBFEGEH_07154;M22|JGJLPFEM_00665
cluster6747	2	N/A	N/A	A3|BEBFEGEH_07274;M22|JGJLPFEM_00545
cluster6748	2	N/A	N/A	A3|BEBFEGEH_07632;M22|JGJLPFEM_00187
cluster6749	2	H8ZPX2	GO:0019608; P:nicotine catabolic process; IDA:UniProtKB	A3|BEBFEGEH_07134;M22|JGJLPFEM_00685
cluster6750	2	N/A	N/A	A3|BEBFEGEH_00115;M22|JGJLPFEM_07704
cluster6751	2	N/A	N/A	A3|BEBFEGEH_07796;M22|JGJLPFEM_00023
cluster6752	2	N/A	N/A	A3|BEBFEGEH_07518;M22|JGJLPFEM_00301
cluster6753	2	P58481	GO:0009408; P:response to heat; IBA:GO_Central	A3|BEBFEGEH_07506;M22|JGJLPFEM_00313
cluster6754	2	N/A	N/A	A3|BEBFEGEH_07193;M22|JGJLPFEM_00626
cluster6755	2	N/A	N/A	A3|BEBFEGEH_07753;M22|JGJLPFEM_00066
cluster6756	2	O32155	GO:0055085; P:transmembrane transport; IEA:InterPro	A3|BEBFEGEH_00251;M22|JGJLPFEM_07568
cluster6757	2	Q54PM7	GO:0045127; F:N-acetylglucosamine kinase activity; IEA:UniProtKB-EC	A3|BEBFEGEH_07587;M22|JGJLPFEM_00232
cluster6758	2	P9WJ92	GO:0006694; P:steroid biosynthetic process; IEA:UniProtKB-UniPathway	A3|BEBFEGEH_07058;M22|JGJLPFEM_00761
cluster6759	2	Q9F3E6	GO:0050545; F:sulfopyruvate decarboxylase activity; IBA:GO_Central	A3|BEBFEGEH_07600;M22|JGJLPFEM_00219
cluster6760	2	Q9ZN99	GO:0006979; P:response to oxidative stress; IEA:InterPro	A3|BEBFEGEH_00336;M22|JGJLPFEM_07483
cluster6761	2	Q9KEE9	GO:0055085; P:transmembrane transport; IEA:InterPro	A3|BEBFEGEH_07495;M22|JGJLPFEM_00324
cluster6762	2	N/A	N/A	A3|BEBFEGEH_00334;M22|JGJLPFEM_07485
cluster6763	2	Q93IZ8	GO:0006260; P:DNA replication; IEA:UniProtKB-KW	A3|BEBFEGEH_07512;M22|JGJLPFEM_00307
cluster6764	2	Q03326	GO:0016491; F:oxidoreductase activity; IEA:UniProtKB-KW	A3|BEBFEGEH_07681;M22|JGJLPFEM_00138
cluster6765	2	N/A	N/A	A3|BEBFEGEH_00105;M22|JGJLPFEM_07714
cluster6766	2	N/A	N/A	A3|BEBFEGEH_07444;M22|JGJLPFEM_00375
cluster6767	2	P9WLQ6	GO:0005886; C:plasma membrane; IEA:UniProtKB-SubCell	A3|BEBFEGEH_00207;M22|JGJLPFEM_07612
cluster6768	2	N/A	N/A	A3|BEBFEGEH_07218;M22|JGJLPFEM_00601
cluster6769	2	N/A	N/A	A3|BEBFEGEH_00267;M22|JGJLPFEM_07552
cluster6770	2	P32959	GO:0030435; P:sporulation resulting in formation of a cellular spore; IEA:UniProtKB-KW	A3|BEBFEGEH_07596;M22|JGJLPFEM_00223
cluster6771	2	N/A	N/A	A3|BEBFEGEH_00122;M22|JGJLPFEM_07697
cluster6772	2	P9WLZ6	GO:0000155; F:phosphorelay sensor kinase activity; IEA:InterPro	A3|BEBFEGEH_07062;M22|JGJLPFEM_00757
cluster6773	2	N/A	N/A	A3|BEBFEGEH_07634;M22|JGJLPFEM_00185
cluster6774	2	P39139	GO:0005886; C:plasma membrane; IEA:UniProtKB-SubCell	A3|BEBFEGEH_07308;M22|JGJLPFEM_00511
cluster6775	2	N/A	N/A	A3|BEBFEGEH_07264;M22|JGJLPFEM_00555
cluster6776	2	N/A	N/A	A3|BEBFEGEH_07660;M22|JGJLPFEM_00159
cluster6777	2	N/A	N/A	A3|BEBFEGEH_07735;M22|JGJLPFEM_00084
cluster6778	2	N/A	N/A	A3|BEBFEGEH_07697;M22|JGJLPFEM_00122
cluster6779	2	P9WG90	GO:0046677; P:response to antibiotic; IEA:UniProtKB-KW	A3|BEBFEGEH_00255;M22|JGJLPFEM_07564
cluster6780	2	N/A	N/A	A3|BEBFEGEH_07452;M22|JGJLPFEM_00367
cluster6781	2	N/A	N/A	A3|BEBFEGEH_07493;M22|JGJLPFEM_00326
cluster6782	2	N/A	N/A	A3|BEBFEGEH_07110;M22|JGJLPFEM_00709
cluster6783	2	N/A	N/A	A3|BEBFEGEH_00022;M22|JGJLPFEM_07797
cluster6784	2	Q04733	GO:0055085; P:transmembrane transport; IEA:InterPro	A3|BEBFEGEH_00332;M22|JGJLPFEM_07487
cluster6785	2	Q68FU4	GO:0047369; F:succinate-hydroxymethylglutarate CoA-transferase activity; ISS:UniProtKB	A3|BEBFEGEH_00319;M22|JGJLPFEM_07500
cluster6786	2	Q9X7T2	GO:0009168; P:purine ribonucleoside monophosphate biosynthetic process; IEA:UniProtKB-UniRule	A3|BEBFEGEH_07260;M22|JGJLPFEM_00559
cluster6787	2	L0TCG5	GO:0006352; P:DNA-templated transcription, initiation; IEA:InterPro	A3|BEBFEGEH_07100;M22|JGJLPFEM_00719
cluster6788	2	N/A	N/A	A3|BEBFEGEH_07420;M22|JGJLPFEM_00399
cluster6789	2	Q02481	N/A	A3|BEBFEGEH_07259;M22|JGJLPFEM_00560
cluster6790	2	N/A	N/A	A3|BEBFEGEH_07288;M22|JGJLPFEM_00531
cluster6791	2	P9WK30	GO:0006865; P:amino acid transport; IEA:UniProtKB-KW	A3|BEBFEGEH_07300;M22|JGJLPFEM_00519
cluster6792	2	B0R5G4	GO:0102023; F:vitamin B12 ABC transporter activity; IEA:UniProtKB-EC	A3|BEBFEGEH_07209;M22|JGJLPFEM_00610
cluster6793	2	P54981	GO:0016117; P:carotenoid biosynthetic process; IEA:UniProtKB-KW	A3|BEBFEGEH_07380;M22|JGJLPFEM_00439
cluster6794	2	Q9KY00	GO:0006782; P:protoporphyrinogen IX biosynthetic process; IEA:UniProtKB-UniPathway	A3|BEBFEGEH_07335;M22|JGJLPFEM_00484
cluster6795	2	P03038	GO:0046677; P:response to antibiotic; IEA:UniProtKB-KW	A3|BEBFEGEH_07773;M22|JGJLPFEM_00046
cluster6796	2	N/A	N/A	A3|BEBFEGEH_00262;M22|JGJLPFEM_07557
cluster6797	2	Q9FBX1	GO:0008168; F:methyltransferase activity; IEA:UniProtKB-KW	A3|BEBFEGEH_07787;M22|JGJLPFEM_00032
cluster6798	2	N/A	N/A	A3|BEBFEGEH_07060;M22|JGJLPFEM_00759
cluster6799	2	P42176	GO:0042128; P:nitrate assimilation; IEA:UniProtKB-KW	A3|BEBFEGEH_00181;M22|JGJLPFEM_07638
cluster6800	2	N/A	N/A	A3|BEBFEGEH_07131;M22|JGJLPFEM_00688
cluster6801	2	N/A	N/A	A3|BEBFEGEH_07651;M22|JGJLPFEM_00168
cluster6802	2	N/A	N/A	A3|BEBFEGEH_03175;M22|JGJLPFEM_04644
cluster6803	2	P22304	GO:0006027; P:glycosaminoglycan catabolic process; TAS:Reactome	A3|BEBFEGEH_07537;M22|JGJLPFEM_00282
cluster6804	2	N/A	N/A	A3|BEBFEGEH_00102;M22|JGJLPFEM_07717
cluster6805	2	Q9X5P2	GO:0003700; F:DNA-binding transcription factor activity; IEA:InterPro	A3|BEBFEGEH_07528;M22|JGJLPFEM_00291
cluster6806	2	O87590	GO:0006355; P:regulation of transcription, DNA-templated; IEA:InterPro	A3|BEBFEGEH_07544;M22|JGJLPFEM_00275
cluster6807	2	N/A	N/A	A3|BEBFEGEH_07562;M22|JGJLPFEM_00257
cluster6808	2	O32434	GO:0006782; P:protoporphyrinogen IX biosynthetic process; IEA:UniProtKB-UniPathway	A3|BEBFEGEH_00157;M22|JGJLPFEM_07662
cluster6809	2	N/A	N/A	A3|BEBFEGEH_00156;M22|JGJLPFEM_07663
cluster6810	2	N/A	N/A	A3|BEBFEGEH_07620;M22|JGJLPFEM_00199
cluster6811	2	N/A	N/A	A3|BEBFEGEH_07394;M22|JGJLPFEM_00425
cluster6812	2	P54158	GO:0004671; F:protein C-terminal S-isoprenylcysteine carboxyl O-methyltransferase activity; IEA:InterPro	A3|BEBFEGEH_07658;M22|JGJLPFEM_00161
cluster6813	2	Q9USJ6	GO:0003955; F:NAD(P)H dehydrogenase (quinone) activity; ISO:PomBase	A3|BEBFEGEH_07728;M22|JGJLPFEM_00091
cluster6814	2	P03039	GO:0046677; P:response to antibiotic; IEA:UniProtKB-KW	A3|BEBFEGEH_00211;M22|JGJLPFEM_07608
cluster6815	2	N/A	N/A	A3|BEBFEGEH_07191;M22|JGJLPFEM_00628
cluster6816	2	P38569	GO:0006006; P:glucose metabolic process; IEA:UniProtKB-KW	A3|BEBFEGEH_07433;M22|JGJLPFEM_00386
cluster6817	2	Q8YDR6	GO:0042626; F:ATPase activity, coupled to transmembrane movement of substances; IEA:InterPro	A3|BEBFEGEH_07536;M22|JGJLPFEM_00283
cluster6818	2	N/A	N/A	A3|BEBFEGEH_00268;M22|JGJLPFEM_07551
cluster6819	2	N/A	N/A	A3|BEBFEGEH_00161;M22|JGJLPFEM_07658
cluster6820	2	N/A	N/A	A3|BEBFEGEH_07662;M22|JGJLPFEM_00157
cluster6821	2	Q9P7U2	GO:0071805; P:potassium ion transmembrane transport; ISO:PomBase	A3|BEBFEGEH_07083;M22|JGJLPFEM_00736
cluster6822	2	P43503	GO:0019439; P:aromatic compound catabolic process; IEA:UniProtKB-KW	A3|BEBFEGEH_07426;M22|JGJLPFEM_00393
cluster6823	2	N/A	N/A	A3|BEBFEGEH_07354;M22|JGJLPFEM_00465
cluster6824	2	N/A	N/A	A3|BEBFEGEH_07558;M22|JGJLPFEM_00261
cluster6825	2	L0TCG5	GO:0006352; P:DNA-templated transcription, initiation; IEA:InterPro	A3|BEBFEGEH_07139;M22|JGJLPFEM_00680
cluster6826	2	L0TCG5	GO:0006352; P:DNA-templated transcription, initiation; IEA:InterPro	A3|BEBFEGEH_00125;M22|JGJLPFEM_07694
cluster6827	2	N/A	N/A	A3|BEBFEGEH_00093;M22|JGJLPFEM_07726
cluster6828	2	N/A	N/A	A3|BEBFEGEH_07680;M22|JGJLPFEM_00139
cluster6829	2	P0A4T8	GO:0006355; P:regulation of transcription, DNA-templated; IEA:InterPro	A3|BEBFEGEH_07686;M22|JGJLPFEM_00133
cluster6830	2	N/A	N/A	A3|BEBFEGEH_07726;M22|JGJLPFEM_00093
cluster6831	2	N/A	N/A	A3|BEBFEGEH_07710;M22|JGJLPFEM_00109
cluster6832	2	N/A	N/A	A3|BEBFEGEH_07633;M22|JGJLPFEM_00186
cluster6833	2	P46905	GO:0016491; F:oxidoreductase activity; IEA:UniProtKB-KW	A3|BEBFEGEH_07278;M22|JGJLPFEM_00541
cluster6834	2	N/A	N/A	A3|BEBFEGEH_07635;M22|JGJLPFEM_00184
cluster6835	2	N/A	N/A	A3|BEBFEGEH_00176;M22|JGJLPFEM_07643
cluster6836	2	Q9RI72	GO:0045493; P:xylan catabolic process; IBA:GO_Central	A3|BEBFEGEH_00080;M22|JGJLPFEM_07739
cluster6837	2	N/A	N/A	A3|BEBFEGEH_07206;M22|JGJLPFEM_00613
cluster6838	2	N/A	N/A	A3|BEBFEGEH_07111;M22|JGJLPFEM_00708
cluster6839	2	P9WJQ0	GO:0042128; P:nitrate assimilation; IEA:UniProtKB-KW	A3|BEBFEGEH_00182;M22|JGJLPFEM_07637
cluster6840	2	N/A	N/A	A3|BEBFEGEH_00298;M22|JGJLPFEM_07521
cluster6841	2	P42968	GO:0045892; P:negative regulation of transcription, DNA-templated; IBA:GO_Central	A3|BEBFEGEH_07759;M22|JGJLPFEM_00060
cluster6842	2	P9WHW4	GO:0004722; F:protein serine/threonine phosphatase activity; IEA:InterPro	A3|BEBFEGEH_07520;M22|JGJLPFEM_00299
cluster6843	2	N/A	N/A	A3|BEBFEGEH_00308;M22|JGJLPFEM_07511
cluster6844	2	N/A	N/A	A3|BEBFEGEH_07769;M22|JGJLPFEM_00050
cluster6845	2	N/A	N/A	A3|BEBFEGEH_00264;M22|JGJLPFEM_07555
cluster6846	2	N/A	N/A	A3|BEBFEGEH_07165;M22|JGJLPFEM_00654
cluster6847	2	N/A	N/A	A3|BEBFEGEH_07396;M22|JGJLPFEM_00423
cluster6848	2	P54501	GO:0046872; F:metal ion binding; IEA:UniProtKB-KW	A3|BEBFEGEH_07293;M22|JGJLPFEM_00526
cluster6849	2	N/A	N/A	A3|BEBFEGEH_00064;M22|JGJLPFEM_07755
cluster6850	2	N/A	N/A	A3|BEBFEGEH_00021;M22|JGJLPFEM_07798
cluster6851	2	N/A	N/A	A3|BEBFEGEH_07186;M22|JGJLPFEM_00633
cluster6852	2	N/A	N/A	A3|BEBFEGEH_07230;M22|JGJLPFEM_00589
cluster6853	2	N/A	N/A	A3|BEBFEGEH_00054;M22|JGJLPFEM_07765
cluster6854	2	N/A	N/A	A3|BEBFEGEH_00203;M22|JGJLPFEM_07616
cluster6855	2	N/A	N/A	A3|BEBFEGEH_07088;M22|JGJLPFEM_00731
cluster6856	2	N/A	N/A	A3|BEBFEGEH_00153;M22|JGJLPFEM_07666
cluster6857	2	N/A	N/A	A3|BEBFEGEH_07736;M22|JGJLPFEM_00083
cluster6858	2	N/A	N/A	A3|BEBFEGEH_07437;M22|JGJLPFEM_00382
cluster6859	2	O34539	GO:0016999; P:antibiotic metabolic process; IEA:InterPro	A3|BEBFEGEH_00029;M22|JGJLPFEM_07790
cluster6860	2	D9PU00	GO:0009435; P:NAD biosynthetic process; IEA:InterPro	A3|BEBFEGEH_07104;M22|JGJLPFEM_00715
cluster6861	2	N/A	N/A	A3|BEBFEGEH_07699;M22|JGJLPFEM_00120
cluster6862	2	O58968	GO:0055085; P:transmembrane transport; IEA:InterPro	A3|BEBFEGEH_00052;M22|JGJLPFEM_07767
cluster6863	2	N/A	N/A	A3|BEBFEGEH_07099;M22|JGJLPFEM_00720
cluster6864	2	Q9FCD7	GO:0006508; P:proteolysis; ISS:UniProtKB	A3|BEBFEGEH_07639;M22|JGJLPFEM_00180
cluster6865	2	N/A	N/A	A3|BEBFEGEH_07413;M22|JGJLPFEM_00406
cluster6866	2	N/A	N/A	A3|BEBFEGEH_07470;M22|JGJLPFEM_00349
cluster6867	2	O34518	GO:0055085; P:transmembrane transport; IEA:InterPro	A3|BEBFEGEH_00053;M22|JGJLPFEM_07766
cluster6868	2	O06481	GO:0055085; P:transmembrane transport; IEA:InterPro	A3|BEBFEGEH_07340;M22|JGJLPFEM_00479
cluster6869	2	P80874	GO:0016491; F:oxidoreductase activity; IBA:GO_Central	A3|BEBFEGEH_07643;M22|JGJLPFEM_00176
cluster6870	2	P55049	N/A	A3|BEBFEGEH_07514;M22|JGJLPFEM_00305
cluster6871	2	N/A	N/A	A3|BEBFEGEH_07468;M22|JGJLPFEM_00351
cluster6872	2	N/A	N/A	A3|BEBFEGEH_00038;M22|JGJLPFEM_07781
cluster6873	2	N/A	N/A	A3|BEBFEGEH_07564;M22|JGJLPFEM_00255
cluster6874	2	Q56691	GO:0008218; P:bioluminescence; IEA:UniProtKB-KW	A3|BEBFEGEH_07763;M22|JGJLPFEM_00056
cluster6875	2	Q84QK0	GO:0031408; P:oxylipin biosynthetic process; IDA:UniProtKB	A3|BEBFEGEH_07576;M22|JGJLPFEM_00243
cluster6876	2	P29422	GO:0006979; P:response to oxidative stress; IEA:InterPro	A3|BEBFEGEH_07580;M22|JGJLPFEM_00239
cluster6877	2	P21367	GO:0016829; F:lyase activity; IEA:UniProtKB-KW	A3|BEBFEGEH_07714;M22|JGJLPFEM_00105
cluster6878	2	N/A	N/A	A3|BEBFEGEH_07785;M22|JGJLPFEM_00034
cluster6879	2	Q8ZL58	GO:1903663; P:L-altrarate catabolic process; IMP:CACAO	A3|BEBFEGEH_07405;M22|JGJLPFEM_00414
cluster6880	2	Q9I4D3	GO:0008127; F:quercetin 2,3-dioxygenase activity; IEA:UniProtKB-EC	A3|BEBFEGEH_07717;M22|JGJLPFEM_00102
cluster6881	2	P43163	GO:0008270; F:zinc ion binding; IEA:InterPro	A3|BEBFEGEH_07624;M22|JGJLPFEM_00195
cluster6882	2	P24537	N/A	A3|BEBFEGEH_00041;M22|JGJLPFEM_07778
cluster6883	2	O31398	N/A	A3|BEBFEGEH_07286;M22|JGJLPFEM_00533
cluster6884	2	N/A	N/A	A3|BEBFEGEH_07117;M22|JGJLPFEM_00702
cluster6885	2	N/A	N/A	A3|BEBFEGEH_00017;M22|JGJLPFEM_07802
cluster6886	2	N/A	N/A	A3|BEBFEGEH_07130;M22|JGJLPFEM_00689
cluster6887	2	P55567	GO:0016787; F:hydrolase activity; IEA:InterPro	A3|BEBFEGEH_00307;M22|JGJLPFEM_07512
cluster6888	2	P76044	GO:0005975; P:carbohydrate metabolic process; IEA:UniProtKB-KW	A3|BEBFEGEH_07481;M22|JGJLPFEM_00338
cluster6889	2	N/A	N/A	A3|BEBFEGEH_07398;M22|JGJLPFEM_00421
cluster6890	2	P86325	GO:0052689; F:carboxylic ester hydrolase activity; IDA:UniProtKB	A3|BEBFEGEH_00279;M22|JGJLPFEM_07540
cluster6891	2	Q4L967	GO:0016407; F:acetyltransferase activity; IEA:InterPro	A3|BEBFEGEH_00221;M22|JGJLPFEM_07598
cluster6892	2	P12233	GO:0009877; P:nodulation; IEA:UniProtKB-KW	A3|BEBFEGEH_07581;M22|JGJLPFEM_00238
cluster6893	2	N/A	N/A	A3|BEBFEGEH_07561;M22|JGJLPFEM_00258
cluster6894	2	N/A	N/A	A3|BEBFEGEH_07498;M22|JGJLPFEM_00321
cluster6895	2	N/A	N/A	A3|BEBFEGEH_00184;M22|JGJLPFEM_07635
cluster6896	2	D4QFE7	GO:0006012; P:galactose metabolic process; IEA:InterPro	A3|BEBFEGEH_07397;M22|JGJLPFEM_00422
cluster6897	2	Q12177	GO:0050662; F:coenzyme binding; IEA:InterPro	A3|BEBFEGEH_07578;M22|JGJLPFEM_00241
cluster6898	2	P24242	GO:0006351; P:transcription, DNA-templated; IEP:EcoCyc	A3|BEBFEGEH_07492;M22|JGJLPFEM_00327
cluster6899	2	N/A	N/A	A3|BEBFEGEH_07428;M22|JGJLPFEM_00391
cluster6900	2	Q9X806	GO:0022904; P:respiratory electron transport chain; IEA:InterPro	A3|BEBFEGEH_07228;M22|JGJLPFEM_00591
cluster6901	2	N/A	N/A	A3|BEBFEGEH_07479;M22|JGJLPFEM_00340
cluster6902	2	N/A	N/A	A3|BEBFEGEH_00188;M22|JGJLPFEM_07631
cluster6903	2	P9WG84	GO:0055085; P:transmembrane transport; IEA:InterPro	A3|BEBFEGEH_07338;M22|JGJLPFEM_00481
cluster6904	2	N/A	N/A	A3|BEBFEGEH_07217;M22|JGJLPFEM_00602
cluster6905	2	N/A	N/A	A3|BEBFEGEH_00147;M22|JGJLPFEM_07672
cluster6906	2	O31480	GO:0006355; P:regulation of transcription, DNA-templated; IBA:GO_Central	A3|BEBFEGEH_07141;M22|JGJLPFEM_00678
cluster6907	2	N/A	N/A	A3|BEBFEGEH_07672;M22|JGJLPFEM_00147
cluster6908	2	N/A	N/A	A3|BEBFEGEH_03174;M22|JGJLPFEM_04645
cluster6909	2	N/A	N/A	A3|BEBFEGEH_07568;M22|JGJLPFEM_00251
cluster6910	2	P76242	GO:0055085; P:transmembrane transport; IEA:InterPro	A3|BEBFEGEH_07691;M22|JGJLPFEM_00128
cluster6911	2	N/A	N/A	A3|BEBFEGEH_07095;M22|JGJLPFEM_00724
cluster6912	2	Q01911	GO:0046677; P:response to antibiotic; IEA:UniProtKB-KW	A3|BEBFEGEH_07614;M22|JGJLPFEM_00205
cluster6913	2	Q5HM44	GO:0008270; F:zinc ion binding; IEA:InterPro	A3|BEBFEGEH_07654;M22|JGJLPFEM_00165
cluster6914	2	O58968	GO:0055085; P:transmembrane transport; IEA:InterPro	A3|BEBFEGEH_07494;M22|JGJLPFEM_00325
cluster6915	2	N/A	N/A	A3|BEBFEGEH_07245;M22|JGJLPFEM_00574
cluster6916	2	N/A	N/A	A3|BEBFEGEH_07745;M22|JGJLPFEM_00074
cluster6917	2	N/A	N/A	A3|BEBFEGEH_07063;M22|JGJLPFEM_00756
cluster6918	2	N/A	N/A	A3|BEBFEGEH_00040;M22|JGJLPFEM_07779
cluster6919	2	N/A	N/A	A3|BEBFEGEH_07120;M22|JGJLPFEM_00699
cluster6920	2	N/A	N/A	A3|BEBFEGEH_07261;M22|JGJLPFEM_00558
cluster6921	2	N/A	N/A	A3|BEBFEGEH_07704;M22|JGJLPFEM_00115
cluster6922	2	P24136	GO:0030435; P:sporulation resulting in formation of a cellular spore; IEA:UniProtKB-KW	A3|BEBFEGEH_07556;M22|JGJLPFEM_00263
cluster6923	2	N/A	N/A	A3|BEBFEGEH_00220;M22|JGJLPFEM_07599
cluster6924	2	N/A	N/A	A3|BEBFEGEH_07721;M22|JGJLPFEM_00098
cluster6925	2	N/A	N/A	A3|BEBFEGEH_00197;M22|JGJLPFEM_07622
cluster6926	2	Q9NV23	GO:0051792; P:medium-chain fatty acid biosynthetic process; IDA:UniProtKB	A3|BEBFEGEH_07675;M22|JGJLPFEM_00144
cluster6927	2	N/A	N/A	A3|BEBFEGEH_06902;M22|JGJLPFEM_00917
cluster6928	2	N/A	N/A	A3|BEBFEGEH_07404;M22|JGJLPFEM_00415
cluster6929	2	N/A	N/A	A3|BEBFEGEH_07542;M22|JGJLPFEM_00277
cluster6930	2	N/A	N/A	A3|BEBFEGEH_07616;M22|JGJLPFEM_00203
cluster6931	2	N/A	N/A	A3|BEBFEGEH_07234;M22|JGJLPFEM_00585
cluster6932	2	N/A	N/A	A3|BEBFEGEH_00101;M22|JGJLPFEM_07718
cluster6933	2	N/A	N/A	A3|BEBFEGEH_07541;M22|JGJLPFEM_00278
cluster6934	2	P55049	N/A	A3|BEBFEGEH_07201;M22|JGJLPFEM_00618
cluster6935	2	N/A	N/A	A3|BEBFEGEH_00237;M22|JGJLPFEM_07582
cluster6936	2	N/A	N/A	A3|BEBFEGEH_07673;M22|JGJLPFEM_00146
cluster6937	2	Q9FBT8	GO:0009099; P:valine biosynthetic process; IBA:GO_Central	A3|BEBFEGEH_07149;M22|JGJLPFEM_00670
cluster6938	2	N/A	N/A	A3|BEBFEGEH_00202;M22|JGJLPFEM_07617
cluster6939	2	N/A	N/A	A3|BEBFEGEH_07362;M22|JGJLPFEM_00457
cluster6940	2	N/A	N/A	A3|BEBFEGEH_07696;M22|JGJLPFEM_00123
cluster6941	2	N/A	N/A	A3|BEBFEGEH_07331;M22|JGJLPFEM_00488
cluster6942	2	N/A	N/A	A3|BEBFEGEH_07797;M22|JGJLPFEM_00022
cluster6943	2	Q9K9K5	GO:0008295; P:spermidine biosynthetic process; IEA:UniProtKB-KW	A3|BEBFEGEH_07303;M22|JGJLPFEM_00516
cluster6944	2	N/A	N/A	A3|BEBFEGEH_07241;M22|JGJLPFEM_00578
cluster6945	2	P76079	GO:0010124; P:phenylacetate catabolic process; IMP:UniProtKB	A3|BEBFEGEH_07463;M22|JGJLPFEM_00356
cluster6946	2	P9WLP0	GO:0005524; F:ATP binding; IEA:UniProtKB-KW	A3|BEBFEGEH_00163;M22|JGJLPFEM_07656
cluster6947	2	Q65TP0	GO:0006164; P:purine nucleotide biosynthetic process; IEA:UniProtKB-UniPathway	A3|BEBFEGEH_07401;M22|JGJLPFEM_00418
cluster6948	2	Q8NBZ7	GO:0033320; P:UDP-D-xylose biosynthetic process; IEA:UniProtKB-UniPathway	A3|BEBFEGEH_07360;M22|JGJLPFEM_00459
cluster6949	2	N/A	N/A	A3|BEBFEGEH_07613;M22|JGJLPFEM_00206
cluster6950	2	Q9EWJ1	N/A	A3|BEBFEGEH_07583;M22|JGJLPFEM_00236
cluster6951	2	Q04799	GO:0050661; F:NADP binding; IEA:InterPro	A3|BEBFEGEH_00092;M22|JGJLPFEM_07727
cluster6952	2	N/A	N/A	A3|BEBFEGEH_07145;M22|JGJLPFEM_00674
cluster6953	2	N/A	N/A	A3|BEBFEGEH_07719;M22|JGJLPFEM_00100
cluster6954	2	Q81L65	GO:0006826; P:iron ion transport; ISS:TIGR	A3|BEBFEGEH_07389;M22|JGJLPFEM_00430
cluster6955	2	P9WM50	GO:0071949; F:FAD binding; IEA:InterPro	A3|BEBFEGEH_07770;M22|JGJLPFEM_00049
cluster6956	2	N/A	N/A	A3|BEBFEGEH_00204;M22|JGJLPFEM_07615
cluster6957	2	Q9WWU5	GO:0046872; F:metal ion binding; IEA:UniProtKB-KW	A3|BEBFEGEH_07347;M22|JGJLPFEM_00472
cluster6958	2	N/A	N/A	A3|BEBFEGEH_07320;M22|JGJLPFEM_00499
cluster6959	2	P82594	GO:0031222; P:arabinan catabolic process; IEA:UniProtKB-UniPathway	A3|BEBFEGEH_07567;M22|JGJLPFEM_00252
cluster6960	2	S0EGU4	GO:0042626; F:ATPase activity, coupled to transmembrane movement of substances; IEA:InterPro	A3|BEBFEGEH_00331;M22|JGJLPFEM_07488
cluster6961	2	N/A	N/A	A3|BEBFEGEH_07381;M22|JGJLPFEM_00438
cluster6962	2	N/A	N/A	A3|BEBFEGEH_07066;M22|JGJLPFEM_00753
cluster6963	2	N/A	N/A	A3|BEBFEGEH_00263;M22|JGJLPFEM_07556
cluster6964	2	P15555	GO:0008360; P:regulation of cell shape; IEA:UniProtKB-KW	A3|BEBFEGEH_07511;M22|JGJLPFEM_00308
cluster6965	2	N/A	N/A	A3|BEBFEGEH_00226;M22|JGJLPFEM_07593
cluster6966	2	N/A	N/A	A3|BEBFEGEH_07172;M22|JGJLPFEM_00647
cluster6967	2	N/A	N/A	A3|BEBFEGEH_07706;M22|JGJLPFEM_00113
cluster6968	2	Q8BYK4	GO:0007601; P:visual perception; IEA:UniProtKB-KW	A3|BEBFEGEH_00201;M22|JGJLPFEM_07618
cluster6969	2	N/A	N/A	A3|BEBFEGEH_00194;M22|JGJLPFEM_07625
cluster6970	2	Q9EWI9	GO:0009254; P:peptidoglycan turnover; IEA:UniProtKB-UniRule	A3|BEBFEGEH_07585;M22|JGJLPFEM_00234
cluster6971	2	P9WL10	N/A	A3|BEBFEGEH_07609;M22|JGJLPFEM_00210
cluster6972	2	N/A	N/A	A3|BEBFEGEH_07740;M22|JGJLPFEM_00079
cluster6973	2	N/A	N/A	A3|BEBFEGEH_00127;M22|JGJLPFEM_07692
cluster6974	2	P0AB69	GO:0050661; F:NADP binding; IEA:InterPro	A3|BEBFEGEH_07611;M22|JGJLPFEM_00208
cluster6975	2	Q8GJ44	GO:0045493; P:xylan catabolic process; IEA:UniProtKB-UniPathway	A3|BEBFEGEH_07203;M22|JGJLPFEM_00616
cluster6976	2	O34787	GO:0017000; P:antibiotic biosynthetic process; IEA:UniProtKB-KW	A3|BEBFEGEH_00095;M22|JGJLPFEM_07724
cluster6977	2	N/A	N/A	A3|BEBFEGEH_00074;M22|JGJLPFEM_07745
cluster6978	2	Q8ZL58	GO:1903663; P:L-altrarate catabolic process; IMP:CACAO	A3|BEBFEGEH_00304;M22|JGJLPFEM_07515
cluster6979	2	N/A	N/A	A3|BEBFEGEH_07608;M22|JGJLPFEM_00211
cluster6980	2	N/A	N/A	A3|BEBFEGEH_00290;M22|JGJLPFEM_07529
cluster6981	2	N/A	N/A	A3|BEBFEGEH_07760;M22|JGJLPFEM_00059
cluster6982	2	P0A5N9	N/A	A3|BEBFEGEH_07275;M22|JGJLPFEM_00544
cluster6983	2	P37003	N/A	A3|BEBFEGEH_00077;M22|JGJLPFEM_07742
cluster6984	2	Q8NRX4	GO:0008976; F:polyphosphate kinase activity; IEA:UniProtKB-EC	A3|BEBFEGEH_00131;M22|JGJLPFEM_07688
cluster6985	2	N/A	N/A	A3|BEBFEGEH_07599;M22|JGJLPFEM_00220
cluster6986	2	N/A	N/A	A3|BEBFEGEH_07302;M22|JGJLPFEM_00517
cluster6987	2	Q01911	GO:0046677; P:response to antibiotic; IEA:UniProtKB-KW	A3|BEBFEGEH_07693;M22|JGJLPFEM_00126
cluster6988	2	Q566S6	GO:0016491; F:oxidoreductase activity; IEA:UniProtKB-KW	A3|BEBFEGEH_00198;M22|JGJLPFEM_07621
cluster6989	2	N/A	N/A	A3|BEBFEGEH_07469;M22|JGJLPFEM_00350
cluster6990	2	P0AGF8	GO:0070689; P:L-threonine catabolic process to propionate; IEA:UniProtKB-UniPathway	A3|BEBFEGEH_07284;M22|JGJLPFEM_00535
cluster6991	2	Q46628	GO:0000271; P:polysaccharide biosynthetic process; IEA:UniProtKB-KW	A3|BEBFEGEH_00338;M22|JGJLPFEM_07481
cluster6992	2	P37700	GO:0030245; P:cellulose catabolic process; IEA:UniProtKB-UniPathway	A3|BEBFEGEH_07573;M22|JGJLPFEM_00246
cluster6993	2	N/A	N/A	A3|BEBFEGEH_07559;M22|JGJLPFEM_00260
cluster6994	2	N/A	N/A	A3|BEBFEGEH_00118;M22|JGJLPFEM_07701
cluster6995	2	N/A	N/A	A3|BEBFEGEH_07237;M22|JGJLPFEM_00582
cluster6996	2	N/A	N/A	A3|BEBFEGEH_07447;M22|JGJLPFEM_00372
cluster6997	2	N/A	N/A	A3|BEBFEGEH_00206;M22|JGJLPFEM_07613
cluster6998	2	P54420	GO:0070981; P:L-asparagine biosynthetic process; IEA:UniProtKB-UniPathway	A3|BEBFEGEH_00343;M22|JGJLPFEM_07476
cluster6999	2	N/A	N/A	A3|BEBFEGEH_00318;M22|JGJLPFEM_07501
cluster7000	2	N/A	N/A	A3|BEBFEGEH_07713;M22|JGJLPFEM_00106
cluster7001	2	P13279	GO:0046872; F:metal ion binding; IEA:UniProtKB-KW	A3|BEBFEGEH_07105;M22|JGJLPFEM_00714
cluster7002	2	N/A	N/A	A3|BEBFEGEH_07645;M22|JGJLPFEM_00174
cluster7003	2	Q9C7X1	GO:0000209; P:protein polyubiquitination; IBA:GO_Central	A3|BEBFEGEH_00111;M22|JGJLPFEM_07708
cluster7004	2	N/A	N/A	A3|BEBFEGEH_07414;M22|JGJLPFEM_00405
cluster7005	2	N/A	N/A	A3|BEBFEGEH_07482;M22|JGJLPFEM_00337
cluster7006	2	N/A	N/A	A3|BEBFEGEH_07775;M22|JGJLPFEM_00044
cluster7007	2	P23878	GO:0055072; P:iron ion homeostasis; IEA:UniProtKB-KW	A3|BEBFEGEH_07390;M22|JGJLPFEM_00429
cluster7008	2	N/A	N/A	A3|BEBFEGEH_00248;M22|JGJLPFEM_07571
cluster7009	2	N/A	N/A	A3|BEBFEGEH_07640;M22|JGJLPFEM_00179
cluster7010	2	N/A	N/A	A3|BEBFEGEH_07574;M22|JGJLPFEM_00245
cluster7011	2	Q0KDL6	GO:0008270; F:zinc ion binding; IEA:InterPro	A3|BEBFEGEH_07480;M22|JGJLPFEM_00339
cluster7012	2	Q9FXT4	GO:0009620; P:response to fungus; IEA:EnsemblPlants	A3|BEBFEGEH_00244;M22|JGJLPFEM_07575
cluster7013	2	N/A	N/A	A3|BEBFEGEH_07291;M22|JGJLPFEM_00528
cluster7014	2	N/A	N/A	A3|BEBFEGEH_00139;M22|JGJLPFEM_07680
cluster7015	2	N/A	N/A	A3|BEBFEGEH_07597;M22|JGJLPFEM_00222
cluster7016	2	N/A	N/A	A3|BEBFEGEH_07456;M22|JGJLPFEM_00363
cluster7017	2	P76077	GO:0010124; P:phenylacetate catabolic process; IMP:UniProtKB	A3|BEBFEGEH_07461;M22|JGJLPFEM_00358
cluster7018	2	P76084	GO:0010124; P:phenylacetate catabolic process; IEA:UniProtKB-UniPathway	A3|BEBFEGEH_07460;M22|JGJLPFEM_00359
cluster7019	2	P9WGI2	GO:0006352; P:DNA-templated transcription, initiation; IEA:InterPro	A3|BEBFEGEH_07306;M22|JGJLPFEM_00513
cluster7020	2	O06008	GO:0006355; P:regulation of transcription, DNA-templated; IEA:InterPro	A3|BEBFEGEH_07082;M22|JGJLPFEM_00737
cluster7021	2	N/A	N/A	A3|BEBFEGEH_07607;M22|JGJLPFEM_00212
cluster7022	2	N/A	N/A	A3|BEBFEGEH_00292;M22|JGJLPFEM_07527
cluster7023	2	N/A	N/A	A3|BEBFEGEH_07652;M22|JGJLPFEM_00167
cluster7024	2	N/A	N/A	A3|BEBFEGEH_07525;M22|JGJLPFEM_00294
cluster7025	2	N/A	N/A	A3|BEBFEGEH_07593;M22|JGJLPFEM_00226
cluster7026	2	N/A	N/A	A3|BEBFEGEH_07187;M22|JGJLPFEM_00632
cluster7027	2	N/A	N/A	A3|BEBFEGEH_00090;M22|JGJLPFEM_07729
cluster7028	2	P29823	GO:0055085; P:transmembrane transport; IEA:InterPro	A3|BEBFEGEH_07546;M22|JGJLPFEM_00273
cluster7029	2	N/A	N/A	A3|BEBFEGEH_07755;M22|JGJLPFEM_00064
cluster7030	2	N/A	N/A	A3|BEBFEGEH_07707;M22|JGJLPFEM_00112
cluster7031	2	N/A	N/A	A3|BEBFEGEH_00281;M22|JGJLPFEM_07538
cluster7032	2	P06108	N/A	A3|BEBFEGEH_07377;M22|JGJLPFEM_00442
cluster7033	2	N/A	N/A	A3|BEBFEGEH_07510;M22|JGJLPFEM_00309
cluster7034	2	Q7TYX8	GO:0006633; P:fatty acid biosynthetic process; IEA:UniProtKB-UniPathway	A3|BEBFEGEH_07321;M22|JGJLPFEM_00498
cluster7035	2	N/A	N/A	A3|BEBFEGEH_00229;M22|JGJLPFEM_07590
cluster7036	2	N/A	N/A	A3|BEBFEGEH_07450;M22|JGJLPFEM_00369
cluster7037	2	N/A	N/A	A3|BEBFEGEH_07176;M22|JGJLPFEM_00643
cluster7038	2	P25906	GO:0050236; F:pyridoxine:NADP 4-dehydrogenase activity; IEA:UniProtKB-EC	A3|BEBFEGEH_07256;M22|JGJLPFEM_00563
cluster7039	2	N/A	N/A	A3|BEBFEGEH_00116;M22|JGJLPFEM_07703
cluster7040	2	N/A	N/A	A3|BEBFEGEH_07361;M22|JGJLPFEM_00458
cluster7041	2	P96687	GO:0005887; C:integral component of plasma membrane; IBA:GO_Central	A3|BEBFEGEH_07526;M22|JGJLPFEM_00293
cluster7042	2	N/A	N/A	A3|BEBFEGEH_07496;M22|JGJLPFEM_00323
cluster7043	2	P31141	GO:0055085; P:transmembrane transport; IEA:InterPro	A3|BEBFEGEH_07516;M22|JGJLPFEM_00303
cluster7044	2	O07610	GO:0006635; P:fatty acid beta-oxidation; IEA:UniProtKB-UniPathway	A3|BEBFEGEH_07236;M22|JGJLPFEM_00583
cluster7045	2	P33591	GO:0015099; F:nickel cation transmembrane transporter activity; IMP:EcoCyc	A3|BEBFEGEH_07554;M22|JGJLPFEM_00265
cluster7046	2	A6SSW9	GO:0009405; P:pathogenesis; IEA:UniProtKB-KW	A3|BEBFEGEH_07790;M22|JGJLPFEM_00029
cluster7047	2	Q82P90	GO:0046373; P:L-arabinose metabolic process; IEA:InterPro	A3|BEBFEGEH_07491;M22|JGJLPFEM_00328
cluster7048	2	N/A	N/A	A3|BEBFEGEH_00243;M22|JGJLPFEM_07576
cluster7049	2	N/A	N/A	A3|BEBFEGEH_00109;M22|JGJLPFEM_07710
cluster7050	2	N/A	N/A	A3|BEBFEGEH_07152;M22|JGJLPFEM_00667
cluster7051	2	P54981	GO:0016117; P:carotenoid biosynthetic process; IEA:UniProtKB-KW	A3|BEBFEGEH_00151;M22|JGJLPFEM_07668
cluster7052	2	N/A	N/A	A3|BEBFEGEH_07794;M22|JGJLPFEM_00025
cluster7053	2	P03038	GO:0046677; P:response to antibiotic; IEA:UniProtKB-KW	A3|BEBFEGEH_00213;M22|JGJLPFEM_07606
cluster7054	2	N/A	N/A	A3|BEBFEGEH_07454;M22|JGJLPFEM_00365
cluster7055	2	N/A	N/A	A3|BEBFEGEH_00327;M22|JGJLPFEM_07492
cluster7056	2	P76014	GO:0019563; P:glycerol catabolic process; IEA:UniProtKB-UniPathway	A3|BEBFEGEH_07071;M22|JGJLPFEM_00748
cluster7057	2	N/A	N/A	A3|BEBFEGEH_07435;M22|JGJLPFEM_00384
cluster7058	2	N/A	N/A	A3|BEBFEGEH_07329;M22|JGJLPFEM_00490
cluster7059	2	Q9KY07	GO:0042398; P:cellular modified amino acid biosynthetic process; IEA:InterPro	A3|BEBFEGEH_07323;M22|JGJLPFEM_00496
cluster7060	2	N/A	N/A	A3|BEBFEGEH_00031;M22|JGJLPFEM_07788
cluster7061	2	N/A	N/A	A3|BEBFEGEH_07351;M22|JGJLPFEM_00468
cluster7062	2	N/A	N/A	A3|BEBFEGEH_07313;M22|JGJLPFEM_00506
cluster7063	2	N/A	N/A	A3|BEBFEGEH_00276;M22|JGJLPFEM_07543
cluster7064	2	N/A	N/A	A3|BEBFEGEH_07094;M22|JGJLPFEM_00725
cluster7065	2	P42328	GO:0008270; F:zinc ion binding; IEA:InterPro	A3|BEBFEGEH_00164;M22|JGJLPFEM_07655
cluster7066	2	P41177	GO:0017000; P:antibiotic biosynthetic process; IEA:UniProtKB-KW	A3|BEBFEGEH_00107;M22|JGJLPFEM_07712
cluster7067	2	N/A	N/A	A3|BEBFEGEH_07268;M22|JGJLPFEM_00551
cluster7068	2	N/A	N/A	A3|BEBFEGEH_07057;M22|JGJLPFEM_00762
cluster7069	2	O07014	GO:0004647; F:phosphoserine phosphatase activity; IEA:UniProtKB-EC	A3|BEBFEGEH_07344;M22|JGJLPFEM_00475
cluster7070	2	P76080	GO:0010124; P:phenylacetate catabolic process; IMP:UniProtKB	A3|BEBFEGEH_07464;M22|JGJLPFEM_00355
cluster7071	2	P9WLZ6	GO:0000155; F:phosphorelay sensor kinase activity; IEA:InterPro	A3|BEBFEGEH_07438;M22|JGJLPFEM_00381
cluster7072	2	P9WMC8	GO:0003677; F:DNA binding; IEA:UniProtKB-KW	A3|BEBFEGEH_07529;M22|JGJLPFEM_00290
cluster7073	2	N/A	N/A	A3|BEBFEGEH_07730;M22|JGJLPFEM_00089
cluster7074	2	N/A	N/A	A3|BEBFEGEH_07754;M22|JGJLPFEM_00065
cluster7075	2	P51831	GO:0006633; P:fatty acid biosynthetic process; IEA:UniProtKB-UniPathway	A3|BEBFEGEH_00195;M22|JGJLPFEM_07624
cluster7076	2	Q59146	GO:0008152; P:metabolic process; IEA:UniProtKB-KW	A3|BEBFEGEH_07549;M22|JGJLPFEM_00270
cluster7077	2	N/A	N/A	A3|BEBFEGEH_07133;M22|JGJLPFEM_00686
cluster7078	2	O31680	GO:0050664; F:oxidoreductase activity, acting on NAD(P)H, oxygen as acceptor; IBA:GO_Central	A3|BEBFEGEH_00084;M22|JGJLPFEM_07735
cluster7079	2	P50358	GO:0032196; P:transposition; IEA:UniProtKB-KW	A3|BEBFEGEH_07731;M22|JGJLPFEM_00088
cluster7080	2	P19780	GO:0006313; P:transposition, DNA-mediated; IEA:InterPro	A3|BEBFEGEH_07727;M22|JGJLPFEM_00092
cluster7081	2	Q55032	N/A	A3|BEBFEGEH_07687;M22|JGJLPFEM_00132
cluster7082	2	Q14DK5	GO:0005044; F:scavenger receptor activity; IEA:InterPro	A3|BEBFEGEH_07617;M22|JGJLPFEM_00202
cluster7083	2	N/A	N/A	A3|BEBFEGEH_07457;M22|JGJLPFEM_00362
cluster7084	2	N/A	N/A	A3|BEBFEGEH_07184;M22|JGJLPFEM_00635
cluster7085	2	Q84BZ0	GO:0019439; P:aromatic compound catabolic process; IEA:UniProtKB-KW	A3|BEBFEGEH_07112;M22|JGJLPFEM_00707
cluster7086	2	N/A	N/A	A3|BEBFEGEH_00060;M22|JGJLPFEM_07759
cluster7087	2	N/A	N/A	A3|BEBFEGEH_07519;M22|JGJLPFEM_00300
cluster7088	2	N/A	N/A	A3|BEBFEGEH_07192;M22|JGJLPFEM_00627
cluster7089	2	N/A	N/A	A3|BEBFEGEH_00023;M22|JGJLPFEM_07796
cluster7090	2	N/A	N/A	A3|BEBFEGEH_07801;M22|JGJLPFEM_00018
cluster7091	2	P37508	GO:0009231; P:riboflavin biosynthetic process; IEA:InterPro	A3|BEBFEGEH_07649;M22|JGJLPFEM_00170
cluster7092	2	N/A	N/A	A3|BEBFEGEH_07725;M22|JGJLPFEM_00094
cluster7093	2	O07561	GO:0019439; P:aromatic compound catabolic process; IEA:UniProtKB-KW	A3|BEBFEGEH_00210;M22|JGJLPFEM_07609
cluster7094	2	P21394	GO:0019439; P:aromatic compound catabolic process; IEA:UniProtKB-KW	A3|BEBFEGEH_00078;M22|JGJLPFEM_07741
cluster7095	2	N/A	N/A	A3|BEBFEGEH_00341;M22|JGJLPFEM_07478
cluster7096	2	A0A084B9Z4	GO:0016042; P:lipid catabolic process; IEA:InterPro	A3|BEBFEGEH_07386;M22|JGJLPFEM_00433
cluster7097	2	N/A	N/A	A3|BEBFEGEH_00140;M22|JGJLPFEM_07679
cluster7098	2	O88876	GO:0060021; P:roof of mouth development; IMP:MGI	A3|BEBFEGEH_00087;M22|JGJLPFEM_07732
cluster7099	2	Q09621	GO:0016021; C:integral component of membrane; IEA:UniProtKB-KW	A3|BEBFEGEH_00287;M22|JGJLPFEM_07532
cluster7100	2	N/A	N/A	A3|BEBFEGEH_07466;M22|JGJLPFEM_00353
cluster7101	2	N/A	N/A	A3|BEBFEGEH_00100;M22|JGJLPFEM_07719
cluster7102	2	N/A	N/A	A3|BEBFEGEH_07732;M22|JGJLPFEM_00087
cluster7103	2	O31834	GO:0043565; F:sequence-specific DNA binding; IEA:InterPro	A3|BEBFEGEH_00117;M22|JGJLPFEM_07702
cluster7104	2	N/A	N/A	A3|BEBFEGEH_00079;M22|JGJLPFEM_07740
cluster7105	2	N/A	N/A	A3|BEBFEGEH_00266;M22|JGJLPFEM_07553
cluster7106	2	N/A	N/A	A3|BEBFEGEH_07080;M22|JGJLPFEM_00739
cluster7107	2	Q01911	GO:0046677; P:response to antibiotic; IEA:UniProtKB-KW	A3|BEBFEGEH_07647;M22|JGJLPFEM_00172
cluster7108	2	P0AFR5	GO:0003725; F:double-stranded RNA binding; IEA:InterPro	A3|BEBFEGEH_07350;M22|JGJLPFEM_00469
cluster7109	2	O51924	GO:0055085; P:transmembrane transport; IEA:InterPro	A3|BEBFEGEH_00231;M22|JGJLPFEM_07588
cluster7110	2	O87389	GO:0043565; F:sequence-specific DNA binding; IEA:InterPro	A3|BEBFEGEH_07502;M22|JGJLPFEM_00317
cluster7111	2	P9WKP4	N/A	A3|BEBFEGEH_07181;M22|JGJLPFEM_00638
cluster7112	2	P55184	GO:0006355; P:regulation of transcription, DNA-templated; IEA:InterPro	A3|BEBFEGEH_07637;M22|JGJLPFEM_00182
cluster7113	2	A6SSW9	GO:0009405; P:pathogenesis; IEA:UniProtKB-KW	A3|BEBFEGEH_00190;M22|JGJLPFEM_07629
cluster7114	2	Q328K2	GO:0009401; P:phosphoenolpyruvate-dependent sugar phosphotransferase system; IEA:UniProtKB-KW	A3|BEBFEGEH_00106;M22|JGJLPFEM_07713
cluster7115	2	N/A	N/A	A3|BEBFEGEH_00051;M22|JGJLPFEM_07768
cluster7116	2	N/A	N/A	A3|BEBFEGEH_00063;M22|JGJLPFEM_07756
cluster7117	2	O06473	GO:0055085; P:transmembrane transport; IEA:InterPro	A3|BEBFEGEH_07415;M22|JGJLPFEM_00404
cluster7118	2	N/A	N/A	A3|BEBFEGEH_00036;M22|JGJLPFEM_07783
cluster7119	2	N/A	N/A	A3|BEBFEGEH_07247;M22|JGJLPFEM_00572
cluster7120	2	N/A	N/A	A3|BEBFEGEH_07720;M22|JGJLPFEM_00099
cluster7121	2	O23193	GO:0045454; P:cell redox homeostasis; IDA:TAIR	A3|BEBFEGEH_07530;M22|JGJLPFEM_00289
cluster7122	2	N/A	N/A	A3|BEBFEGEH_00142;M22|JGJLPFEM_07677
cluster7123	2	N/A	N/A	A3|BEBFEGEH_07379;M22|JGJLPFEM_00440
cluster7124	2	N/A	N/A	A3|BEBFEGEH_07436;M22|JGJLPFEM_00383
cluster7125	2	P9WMF8	GO:0006355; P:regulation of transcription, DNA-templated; IEA:InterPro	A3|BEBFEGEH_00169;M22|JGJLPFEM_07650
cluster7126	2	N/A	N/A	A3|BEBFEGEH_07121;M22|JGJLPFEM_00698
cluster7127	2	N/A	N/A	A3|BEBFEGEH_07646;M22|JGJLPFEM_00173
cluster7128	2	A4VRG3	GO:0042597; C:periplasmic space; IEA:UniProtKB-SubCell	A3|BEBFEGEH_07601;M22|JGJLPFEM_00218
cluster7129	2	A4YI89	GO:0006631; P:fatty acid metabolic process; IEA:UniProtKB-KW	A3|BEBFEGEH_00321;M22|JGJLPFEM_07498
cluster7130	2	Q9F3P9	GO:0006096; P:glycolytic process; IEA:UniProtKB-UniRule	A3|BEBFEGEH_07627;M22|JGJLPFEM_00192
cluster7131	2	Q5JIZ5	GO:0006508; P:proteolysis; IDA:UniProtKB	A3|BEBFEGEH_07169;M22|JGJLPFEM_00650
cluster7132	2	A9CH39	GO:0018298; P:protein-chromophore linkage; IEA:UniProtKB-KW	A3|BEBFEGEH_00149;M22|JGJLPFEM_07670
cluster7133	2	Q9FBV0	GO:0016491; F:oxidoreductase activity; IEA:UniProtKB-UniRule	A3|BEBFEGEH_07136;M22|JGJLPFEM_00683
cluster7134	2	N/A	N/A	A3|BEBFEGEH_07285;M22|JGJLPFEM_00534
cluster7135	2	N/A	N/A	A3|BEBFEGEH_07151;M22|JGJLPFEM_00668
cluster7136	2	N/A	N/A	A3|BEBFEGEH_00246;M22|JGJLPFEM_07573
cluster7137	2	P94575	GO:0015205; F:nucleobase transmembrane transporter activity; IBA:GO_Central	A3|BEBFEGEH_07490;M22|JGJLPFEM_00329
cluster7138	2	N/A	N/A	A3|BEBFEGEH_07739;M22|JGJLPFEM_00080
cluster7139	2	N/A	N/A	A3|BEBFEGEH_07738;M22|JGJLPFEM_00081
cluster7140	2	N/A	N/A	A3|BEBFEGEH_07795;M22|JGJLPFEM_00024
cluster7141	2	N/A	N/A	A3|BEBFEGEH_07746;M22|JGJLPFEM_00073
cluster7142	2	N/A	N/A	A3|BEBFEGEH_07221;M22|JGJLPFEM_00598
cluster7143	2	N/A	N/A	A3|BEBFEGEH_00049;M22|JGJLPFEM_07770
cluster7144	2	N/A	N/A	A3|BEBFEGEH_07604;M22|JGJLPFEM_00215
cluster7145	2	P76015	GO:0046365; P:monosaccharide catabolic process; IMP:EcoCyc	A3|BEBFEGEH_07072;M22|JGJLPFEM_00747
cluster7146	2	N/A	N/A	A3|BEBFEGEH_07190;M22|JGJLPFEM_00629
cluster7147	2	N/A	N/A	A3|BEBFEGEH_00173;M22|JGJLPFEM_07646
cluster7148	2	N/A	N/A	A3|BEBFEGEH_00284;M22|JGJLPFEM_07535
cluster7149	2	P96591	GO:0030976; F:thiamine pyrophosphate binding; IEA:InterPro	A3|BEBFEGEH_07402;M22|JGJLPFEM_00417
cluster7150	2	N/A	N/A	A3|BEBFEGEH_07605;M22|JGJLPFEM_00214
cluster7151	2	N/A	N/A	A3|BEBFEGEH_00185;M22|JGJLPFEM_07634
cluster7152	2	N/A	N/A	A3|BEBFEGEH_07339;M22|JGJLPFEM_00480
cluster7153	2	N/A	N/A	A3|BEBFEGEH_07231;M22|JGJLPFEM_00588
cluster7154	2	N/A	N/A	M22|JGJLPFEM_00345;A3|BEBFEGEH_07474
cluster7155	2	N/A	N/A	M22|JGJLPFEM_07490;A3|BEBFEGEH_00329
cluster7156	2	P9WID8	GO:0045454; P:cell redox homeostasis; IEA:InterPro	M22|JGJLPFEM_00476;A3|BEBFEGEH_07343
cluster7157	2	N/A	N/A	M22|JGJLPFEM_00609;A3|BEBFEGEH_07210
cluster7158	2	Q9L127	GO:0003700; F:DNA-binding transcription factor activity; IEA:InterPro	M22|JGJLPFEM_00396;A3|BEBFEGEH_07423
cluster7159	2	Q05184	GO:0046239; P:phthalate catabolic process; IEA:UniProtKB-UniPathway	M22|JGJLPFEM_07583;A3|BEBFEGEH_00236
cluster7160	2	P14706	N/A	M22|JGJLPFEM_00110;A3|BEBFEGEH_07709
cluster7161	2	N/A	N/A	M22|JGJLPFEM_00694;A3|BEBFEGEH_07125
cluster7162	2	P73411	GO:0006098; P:pentose-phosphate shunt; IEA:UniProtKB-UniRule	M22|JGJLPFEM_07523;A3|BEBFEGEH_00296
cluster7163	2	Q9S1U6	GO:0016661; F:oxidoreductase activity, acting on other nitrogenous compounds as donors; IEA:InterPro	M22|JGJLPFEM_07785;A3|BEBFEGEH_00034
cluster7164	2	P42411	GO:0004674; F:protein serine/threonine kinase activity; IEA:UniProtKB-KW	M22|JGJLPFEM_00505;A3|BEBFEGEH_07314
cluster7165	2	P42972	GO:0016491; F:oxidoreductase activity; IEA:UniProtKB-KW	M22|JGJLPFEM_00175;A3|BEBFEGEH_07644
cluster7166	2	Q8VBZ0	GO:0010508; P:positive regulation of autophagy; ISS:UniProtKB	M22|JGJLPFEM_07623;A3|BEBFEGEH_00196
cluster7167	2	N/A	N/A	M22|JGJLPFEM_00019;A3|BEBFEGEH_07800
cluster7168	2	N/A	N/A	M22|JGJLPFEM_00240;A3|BEBFEGEH_07579
cluster7169	2	P23903	GO:0071555; P:cell wall organization; IEA:UniProtKB-KW	M22|JGJLPFEM_00254;A3|BEBFEGEH_07565
cluster7171	2	Q7X281	GO:0019439; P:aromatic compound catabolic process; IEA:UniProtKB-KW	M22|JGJLPFEM_00542;A3|BEBFEGEH_07277
cluster7172	2	N/A	N/A	M22|JGJLPFEM_00224;A3|BEBFEGEH_07595
cluster7173	2	P24536	GO:0006313; P:transposition, DNA-mediated; IEA:InterPro	M22|JGJLPFEM_07754;A3|BEBFEGEH_00065
cluster7174	2	Q81L64	GO:0055072; P:iron ion homeostasis; IEA:UniProtKB-KW	M22|JGJLPFEM_00431;A3|BEBFEGEH_07388
cluster7175	2	Q8G5J9	GO:0006355; P:regulation of transcription, DNA-templated; IEA:UniProtKB-UniRule	M22|JGJLPFEM_00521;A3|BEBFEGEH_07298
cluster7176	2	N/A	N/A	M22|JGJLPFEM_00605;A3|BEBFEGEH_07214
cluster7177	2	O07536	GO:0006813; P:potassium ion transport; IEA:UniProtKB-KW	M22|JGJLPFEM_00446;A3|BEBFEGEH_07373
cluster7178	2	P0A4Y5	GO:0005980; P:glycogen catabolic process; IEA:InterPro	M22|JGJLPFEM_00489;A3|BEBFEGEH_07330
cluster7179	2	P76241	GO:0045892; P:negative regulation of transcription, DNA-templated; IDA:EcoCyc	M22|JGJLPFEM_00478;A3|BEBFEGEH_07341
cluster7180	2	N/A	N/A	M22|JGJLPFEM_00690;A3|BEBFEGEH_07129
cluster7181	2	N/A	N/A	M22|JGJLPFEM_00502;A3|BEBFEGEH_07317
cluster7182	2	N/A	N/A	M22|JGJLPFEM_00280;A3|BEBFEGEH_07539
cluster7183	2	O07528	GO:0006355; P:regulation of transcription, DNA-templated; IEA:InterPro	M22|JGJLPFEM_00532;A3|BEBFEGEH_07287
cluster7184	2	Q81IL5	GO:0006518; P:peptide metabolic process; IDA:UniProtKB	M22|JGJLPFEM_00259;A3|BEBFEGEH_07560
cluster7185	2	P40862	GO:0015293; F:symporter activity; IEA:UniProtKB-KW	M22|JGJLPFEM_00434;A3|BEBFEGEH_07385
cluster7186	2	P94440	GO:0016887; F:ATPase activity; IEA:InterPro	M22|JGJLPFEM_07728;A3|BEBFEGEH_00091
cluster7187	2	B0R5G3	GO:0005215; F:transporter activity; IEA:InterPro	M22|JGJLPFEM_00611;A3|BEBFEGEH_07208
cluster7188	2	Q59800	GO:0006096; P:glycolytic process; IEA:UniProtKB-UniPathway	M22|JGJLPFEM_00318;A3|BEBFEGEH_07501
cluster7189	2	P9WJQ0	GO:0042128; P:nitrate assimilation; IEA:UniProtKB-KW	M22|JGJLPFEM_07636;A3|BEBFEGEH_00183
cluster7190	2	N/A	N/A	M22|JGJLPFEM_00615;A3|BEBFEGEH_07204
cluster7191	2	N/A	N/A	M22|JGJLPFEM_00568;A3|BEBFEGEH_07251
cluster7192	2	N/A	N/A	M22|JGJLPFEM_00017;A3|BEBFEGEH_07802
cluster7193	2	N/A	N/A	M22|JGJLPFEM_00642;A3|BEBFEGEH_07177
cluster7194	2	P94439	GO:0006355; P:regulation of transcription, DNA-templated; IEA:InterPro	M22|JGJLPFEM_00119;A3|BEBFEGEH_07700
cluster7195	2	Q08347	GO:0018909; P:dodecyl sulfate metabolic process; IMP:SGD	M22|JGJLPFEM_07546;A3|BEBFEGEH_00273
cluster7196	2	Q5E733	GO:0008643; P:carbohydrate transport; IEA:UniProtKB-KW	M22|JGJLPFEM_00233;A3|BEBFEGEH_07586
cluster7197	2	N/A	N/A	M22|JGJLPFEM_07743;A3|BEBFEGEH_00076
cluster7198	2	N/A	N/A	M22|JGJLPFEM_00189;A3|BEBFEGEH_07630
cluster7199	2	N/A	N/A	M22|JGJLPFEM_00043;A3|BEBFEGEH_07776
cluster7200	2	Q8L7W8	GO:0010383; P:cell wall polysaccharide metabolic process; IBA:GO_Central	M22|JGJLPFEM_07520;A3|BEBFEGEH_00299
cluster7201	2	N/A	N/A	M22|JGJLPFEM_00288;A3|BEBFEGEH_07531
cluster7202	2	N/A	N/A	M22|JGJLPFEM_07547;A3|BEBFEGEH_00272
cluster7203	2	N/A	N/A	M22|JGJLPFEM_00315;A3|BEBFEGEH_07504
cluster7204	2	N/A	N/A	M22|JGJLPFEM_00710;A3|BEBFEGEH_07109
cluster7205	2	A0R3R7	GO:0016032; P:viral process; IEA:UniProtKB-KW	M22|JGJLPFEM_00482;A3|BEBFEGEH_07337
cluster7206	2	N/A	N/A	M22|JGJLPFEM_00407;A3|BEBFEGEH_07412
cluster7207	2	P50971	GO:0019430; P:removal of superoxide radicals; IEA:InterPro	M22|JGJLPFEM_00529;A3|BEBFEGEH_07290
cluster7208	2	Q576D9	GO:0055085; P:transmembrane transport; IEA:InterPro	M22|JGJLPFEM_00285;A3|BEBFEGEH_07534
cluster7209	2	N/A	N/A	M22|JGJLPFEM_00166;A3|BEBFEGEH_07653
cluster7210	2	N/A	N/A	M22|JGJLPFEM_07760;A3|BEBFEGEH_00059
cluster7211	2	N/A	N/A	M22|JGJLPFEM_00124;A3|BEBFEGEH_07695
cluster7212	2	N/A	N/A	M22|JGJLPFEM_00728;A3|BEBFEGEH_07091
cluster7213	2	N/A	N/A	M22|JGJLPFEM_00237;A3|BEBFEGEH_07582
cluster7214	2	P74985	GO:0046685; P:response to arsenic-containing substance; IEA:UniProtKB-KW	M22|JGJLPFEM_00462;A3|BEBFEGEH_07357
cluster7215	2	N/A	N/A	M22|JGJLPFEM_00552;A3|BEBFEGEH_07267
cluster7216	2	N/A	N/A	M22|JGJLPFEM_07709;A3|BEBFEGEH_00110
cluster7217	2	N/A	N/A	M22|JGJLPFEM_00577;A3|BEBFEGEH_07242
cluster7218	2	N/A	N/A	M22|JGJLPFEM_00058;A3|BEBFEGEH_07761
cluster7219	2	Q8FJK9	GO:0055085; P:transmembrane transport; IEA:InterPro	M22|JGJLPFEM_00153;A3|BEBFEGEH_07666
cluster7220	2	Q96XE0	GO:0008270; F:zinc ion binding; IEA:InterPro	M22|JGJLPFEM_00467;A3|BEBFEGEH_07352
cluster7221	2	N/A	N/A	M22|JGJLPFEM_00515;A3|BEBFEGEH_07304
cluster7222	2	N/A	N/A	M22|JGJLPFEM_07693;A3|BEBFEGEH_00126
cluster7223	2	N/A	N/A	M22|JGJLPFEM_00624;A3|BEBFEGEH_07195
cluster7224	2	N/A	N/A	M22|JGJLPFEM_00373;A3|BEBFEGEH_07446
cluster7225	2	Q5JIZ5	GO:0006508; P:proteolysis; IDA:UniProtKB	M22|JGJLPFEM_00639;A3|BEBFEGEH_07180
cluster7226	2	N/A	N/A	M22|JGJLPFEM_07484;A3|BEBFEGEH_00335
cluster7227	2	N/A	N/A	M22|JGJLPFEM_07495;A3|BEBFEGEH_00324
cluster7228	2	P76081	GO:0010124; P:phenylacetate catabolic process; IMP:UniProtKB	M22|JGJLPFEM_00354;A3|BEBFEGEH_07465
cluster7229	2	N/A	N/A	M22|JGJLPFEM_00108;A3|BEBFEGEH_07711
cluster7230	2	Q2CEE2	GO:0016740; F:transferase activity; IEA:UniProtKB-KW	M22|JGJLPFEM_00454;A3|BEBFEGEH_07365
cluster7231	2	N/A	N/A	M22|JGJLPFEM_00061;A3|BEBFEGEH_07758
cluster7232	2	Q2YJB5	GO:0016887; F:ATPase activity; IEA:InterPro	M22|JGJLPFEM_00284;A3|BEBFEGEH_07535
cluster7233	2	P0DOA0	GO:0000160; P:phosphorelay signal transduction system; IDA:UniProtKB	M22|JGJLPFEM_00530;A3|BEBFEGEH_07289
cluster7234	2	N/A	N/A	M22|JGJLPFEM_07686;A3|BEBFEGEH_00133
cluster7235	2	Q49W80	GO:0016491; F:oxidoreductase activity; IEA:UniProtKB-KW	M22|JGJLPFEM_00508;A3|BEBFEGEH_07311
cluster7236	2	N/A	N/A	M22|JGJLPFEM_00071;A3|BEBFEGEH_07748
cluster7237	2	P9WGK0	GO:0046777; P:protein autophosphorylation; IEA:InterPro	M22|JGJLPFEM_07651;A3|BEBFEGEH_00168
cluster7238	2	P0A0V4	GO:0006979; P:response to oxidative stress; IEA:InterPro	M22|JGJLPFEM_00713;A3|BEBFEGEH_07106
cluster7239	2	N/A	N/A	M22|JGJLPFEM_00752;A3|BEBFEGEH_07067
cluster7240	2	N/A	N/A	M22|JGJLPFEM_00413;A3|BEBFEGEH_07406
cluster7241	2	N/A	N/A	M22|JGJLPFEM_00410;A3|BEBFEGEH_07409
cluster7242	2	Q83WF5	GO:0055114; P:oxidation-reduction process; IDA:UniProtKB	M22|JGJLPFEM_00411;A3|BEBFEGEH_07408
cluster7243	2	Q88NC4	GO:0042121; P:alginic acid biosynthetic process; IEA:UniProtKB-UniPathway	M22|JGJLPFEM_07480;A3|BEBFEGEH_00339
cluster7244	2	C1I201	GO:0019439; P:aromatic compound catabolic process; IDA:UniProtKB	M22|JGJLPFEM_00162;A3|BEBFEGEH_07657
cluster7245	2	N/A	N/A	M22|JGJLPFEM_00487;A3|BEBFEGEH_07332
cluster7246	2	P77619	GO:0009002; F:serine-type D-Ala-D-Ala carboxypeptidase activity; IDA:EcoCyc	M22|JGJLPFEM_00584;A3|BEBFEGEH_07235
cluster7247	2	O51924	GO:0055085; P:transmembrane transport; IEA:InterPro	M22|JGJLPFEM_00341;A3|BEBFEGEH_07478
cluster7248	2	N/A	N/A	M22|JGJLPFEM_00461;A3|BEBFEGEH_07358
cluster7249	2	P94438	GO:0046983; F:protein dimerization activity; IEA:InterPro	M22|JGJLPFEM_00181;A3|BEBFEGEH_07638
cluster7250	2	H8EZH5	GO:0009405; P:pathogenesis; IEA:UniProtKB-KW	M22|JGJLPFEM_00371;A3|BEBFEGEH_07448
cluster7251	2	N/A	N/A	M22|JGJLPFEM_00477;A3|BEBFEGEH_07342
cluster7252	2	Q9F1Y6	GO:0042214; P:terpene metabolic process; IDA:UniProtKB	M22|JGJLPFEM_00131;A3|BEBFEGEH_07688
cluster7253	2	N/A	N/A	M22|JGJLPFEM_07503;A3|BEBFEGEH_00316
cluster7254	2	N/A	N/A	M22|JGJLPFEM_00096;A3|BEBFEGEH_07723
cluster7255	2	Q82AK8	GO:0004129; F:cytochrome-c oxidase activity; IEA:UniProtKB-EC	M22|JGJLPFEM_00592;A3|BEBFEGEH_07227
cluster7256	2	P9WMA4	GO:0048037; F:cofactor binding; IEA:InterPro	M22|JGJLPFEM_07641;A3|BEBFEGEH_00178
cluster7257	2	N/A	N/A	M22|JGJLPFEM_00471;A3|BEBFEGEH_07348
cluster7258	2	N/A	N/A	M22|JGJLPFEM_00581;A3|BEBFEGEH_07238
cluster7259	2	N/A	N/A	M22|JGJLPFEM_07550;A3|BEBFEGEH_00269
cluster7260	2	A4FND4	GO:0019518; P:L-threonine catabolic process to glycine; IEA:UniProtKB-UniPathway	M22|JGJLPFEM_07600;A3|BEBFEGEH_00219
cluster7261	2	Q53902	GO:0005887; C:integral component of plasma membrane; IBA:GO_Central	M22|JGJLPFEM_00743;A3|BEBFEGEH_07076
cluster7262	2	P52691	GO:0003700; F:DNA-binding transcription factor activity; IEA:InterPro	M22|JGJLPFEM_00190;A3|BEBFEGEH_07629
cluster7263	2	P29022	GO:0000272; P:polysaccharide catabolic process; IEA:UniProtKB-KW	M22|JGJLPFEM_00564;A3|BEBFEGEH_07255
cluster7264	2	N/A	N/A	M22|JGJLPFEM_00129;A3|BEBFEGEH_07690
cluster7265	2	N/A	N/A	M22|JGJLPFEM_00376;A3|BEBFEGEH_07443
cluster7266	2	N/A	N/A	M22|JGJLPFEM_00312;A3|BEBFEGEH_07507
cluster7267	2	N/A	N/A	M22|JGJLPFEM_00509;A3|BEBFEGEH_07310
cluster7268	2	N/A	N/A	M22|JGJLPFEM_00116;A3|BEBFEGEH_07703
cluster7269	2	N/A	N/A	M22|JGJLPFEM_07761;A3|BEBFEGEH_00058
cluster7270	2	N/A	N/A	M22|JGJLPFEM_07795;A3|BEBFEGEH_00024
cluster7271	2	P9WLP0	GO:0005524; F:ATP binding; IEA:UniProtKB-KW	M22|JGJLPFEM_07673;A3|BEBFEGEH_00146
cluster7272	2	N/A	N/A	M22|JGJLPFEM_07659;A3|BEBFEGEH_00160
cluster7273	2	N/A	N/A	M22|JGJLPFEM_00072;A3|BEBFEGEH_07747
cluster7274	2	N/A	N/A	M22|JGJLPFEM_00426;A3|BEBFEGEH_07393
cluster7275	2	O32154	GO:0055085; P:transmembrane transport; IEA:InterPro	M22|JGJLPFEM_07587;A3|BEBFEGEH_00232
cluster7276	2	O29445	GO:0006564; P:L-serine biosynthetic process; IEA:UniProtKB-KW	M22|JGJLPFEM_07522;A3|BEBFEGEH_00297
cluster7277	2	Q9HUR2	GO:0019596; P:mandelate catabolic process; IEA:UniProtKB-UniPathway	M22|JGJLPFEM_00392;A3|BEBFEGEH_07427
cluster7278	2	N/A	N/A	M22|JGJLPFEM_00681;A3|BEBFEGEH_07138
cluster7279	2	N/A	N/A	M22|JGJLPFEM_07479;A3|BEBFEGEH_00340
cluster7280	2	Q52472	GO:0047834; F:D-threo-aldose 1-dehydrogenase activity; IEA:UniProtKB-EC	M22|JGJLPFEM_00662;A3|BEBFEGEH_07157
cluster7281	2	P07001	GO:1902600; P:proton transmembrane transport; IEA:InterPro	M22|JGJLPFEM_00207;A3|BEBFEGEH_07612
cluster7282	2	Q44406	GO:0042732; P:D-xylose metabolic process; IEA:UniProtKB-KW	M22|JGJLPFEM_07584;A3|BEBFEGEH_00235
cluster7283	2	N/A	N/A	M22|JGJLPFEM_00021;A3|BEBFEGEH_07798
cluster7284	2	P14832	GO:0015031; P:protein transport; IEA:UniProtKB-KW	M22|JGJLPFEM_00319;A3|BEBFEGEH_07500
cluster7285	2	O31633	GO:0008999; F:ribosomal-protein-alanine N-acetyltransferase activity; IBA:GO_Central	M22|JGJLPFEM_00178;A3|BEBFEGEH_07641
cluster7286	2	N/A	N/A	M22|JGJLPFEM_00403;A3|BEBFEGEH_07416
cluster7287	2	N/A	N/A	M22|JGJLPFEM_00125;A3|BEBFEGEH_07694
cluster7288	2	P42409	GO:0019825; F:oxygen binding; IEA:InterPro	M22|JGJLPFEM_00503;A3|BEBFEGEH_07316
cluster7289	2	P37729	GO:0055085; P:transmembrane transport; IEA:InterPro	M22|JGJLPFEM_07508;A3|BEBFEGEH_00311
cluster7290	2	N/A	N/A	M22|JGJLPFEM_00302;A3|BEBFEGEH_07517
cluster7291	2	N/A	N/A	M22|JGJLPFEM_07794;A3|BEBFEGEH_00025
cluster7292	2	P39483	GO:0047936; F:glucose 1-dehydrogenase [NAD(P)] activity; IEA:UniProtKB-EC	M22|JGJLPFEM_00561;A3|BEBFEGEH_07258
cluster7293	2	Q4ZY49	GO:0015144; F:carbohydrate transmembrane transporter activity; IEA:UniProtKB-UniRule	M22|JGJLPFEM_07757;A3|BEBFEGEH_00062
cluster7294	2	N/A	N/A	M22|JGJLPFEM_00366;A3|BEBFEGEH_07453
cluster7295	2	Q6NAM1	GO:0018785; F:haloacetate dehalogenase activity; IEA:UniProtKB-EC	M22|JGJLPFEM_00622;A3|BEBFEGEH_07197
cluster7296	2	N/A	N/A	M22|JGJLPFEM_01426;A3|BEBFEGEH_06391
cluster7297	2	N/A	N/A	M22|JGJLPFEM_00380;A3|BEBFEGEH_07439
cluster7298	2	N/A	N/A	M22|JGJLPFEM_00031;A3|BEBFEGEH_07788
cluster7299	2	P96194	GO:0003700; F:DNA-binding transcription factor activity; IEA:InterPro	M22|JGJLPFEM_00227;A3|BEBFEGEH_07592
cluster7300	2	N/A	N/A	M22|JGJLPFEM_07746;A3|BEBFEGEH_00073
cluster7301	2	O05402	GO:0016747; F:transferase activity, transferring acyl groups other than amino-acyl groups; IEA:InterPro	M22|JGJLPFEM_00298;A3|BEBFEGEH_07521
cluster7302	2	N/A	N/A	M22|JGJLPFEM_07558;A3|BEBFEGEH_00261
cluster7303	2	N/A	N/A	M22|JGJLPFEM_07644;A3|BEBFEGEH_00175
cluster7304	2	Q04943	GO:0000155; F:phosphorelay sensor kinase activity; IBA:GO_Central	M22|JGJLPFEM_00295;A3|BEBFEGEH_07524
cluster7305	2	Q317E4	GO:0016787; F:hydrolase activity; IEA:UniProtKB-UniRule	M22|JGJLPFEM_07750;A3|BEBFEGEH_00069
cluster7306	2	N/A	N/A	M22|JGJLPFEM_00287;A3|BEBFEGEH_07532
cluster7307	2	Q81TR2	GO:0008654; P:phospholipid biosynthetic process; ISS:TIGR	M22|JGJLPFEM_00740;A3|BEBFEGEH_07079
cluster7308	2	Q8CN75	GO:0006355; P:regulation of transcription, DNA-templated; IEA:InterPro	M22|JGJLPFEM_00735;A3|BEBFEGEH_07084
cluster7309	2	N/A	N/A	M22|JGJLPFEM_00664;A3|BEBFEGEH_07155
cluster7310	2	N/A	N/A	M22|JGJLPFEM_07489;A3|BEBFEGEH_00330
cluster7311	2	N/A	N/A	M22|JGJLPFEM_07525;A3|BEBFEGEH_00294
cluster7312	2	P77619	GO:0009002; F:serine-type D-Ala-D-Ala carboxypeptidase activity; IDA:EcoCyc	M22|JGJLPFEM_00268;A3|BEBFEGEH_07551
cluster7313	2	P9WQ63	GO:0019540; P:siderophore biosynthetic process from catechol; IMP:MTBBASE	M22|JGJLPFEM_00149;A3|BEBFEGEH_07670
cluster7314	2	O34706	GO:0055085; P:transmembrane transport; IEA:InterPro	M22|JGJLPFEM_00658;A3|BEBFEGEH_07161
cluster7315	2	N/A	N/A	M22|JGJLPFEM_00483;A3|BEBFEGEH_07336
cluster7316	2	P9WFP2	GO:0050660; F:flavin adenine dinucleotide binding; IEA:InterPro	M22|JGJLPFEM_07611;A3|BEBFEGEH_00208
cluster7317	2	N/A	N/A	M22|JGJLPFEM_00651;A3|BEBFEGEH_07168
cluster7318	2	P9WGI2	GO:0006352; P:DNA-templated transcription, initiation; IEA:InterPro	M22|JGJLPFEM_00486;A3|BEBFEGEH_07333
cluster7319	2	N/A	N/A	M22|JGJLPFEM_00085;A3|BEBFEGEH_07734
cluster7320	2	N/A	N/A	M22|JGJLPFEM_00333;A3|BEBFEGEH_07486
cluster7321	2	N/A	N/A	M22|JGJLPFEM_00625;A3|BEBFEGEH_07194
cluster7322	2	N/A	N/A	M22|JGJLPFEM_07653;A3|BEBFEGEH_00166
cluster7323	2	N/A	N/A	M22|JGJLPFEM_00448;A3|BEBFEGEH_07371
cluster7324	2	N/A	N/A	M22|JGJLPFEM_00030;A3|BEBFEGEH_07789
cluster7325	2	N/A	N/A	M22|JGJLPFEM_07595;A3|BEBFEGEH_00224
cluster7326	2	Q9X1K5	GO:0009089; P:lysine biosynthetic process via diaminopimelate; IBA:GO_Central	M22|JGJLPFEM_07545;A3|BEBFEGEH_00274
cluster7327	2	N/A	N/A	M22|JGJLPFEM_00135;A3|BEBFEGEH_07684
cluster7328	2	P9WF42	GO:0006355; P:regulation of transcription, DNA-templated; IEA:UniProtKB-UniRule	M22|JGJLPFEM_00718;A3|BEBFEGEH_07101
cluster7329	2	Q9X7U5	GO:0019310; P:inositol catabolic process; IEA:UniProtKB-UniRule	M22|JGJLPFEM_00573;A3|BEBFEGEH_07246
cluster7330	2	N/A	N/A	M22|JGJLPFEM_07715;A3|BEBFEGEH_00104
cluster7331	2	N/A	N/A	M22|JGJLPFEM_00485;A3|BEBFEGEH_07334
cluster7332	2	N/A	N/A	M22|JGJLPFEM_00443;A3|BEBFEGEH_07376
cluster7333	2	N/A	N/A	M22|JGJLPFEM_07678;A3|BEBFEGEH_00141
cluster7334	2	N/A	N/A	M22|JGJLPFEM_00497;A3|BEBFEGEH_07322
cluster7335	2	P16932	GO:0008483; F:transaminase activity; IEA:InterPro	M22|JGJLPFEM_00292;A3|BEBFEGEH_07527
cluster7336	2	Q56841	GO:0042208; P:propylene catabolic process; IEA:UniProtKB-UniPathway	M22|JGJLPFEM_07506;A3|BEBFEGEH_00313
cluster7337	2	Q9S2C8	GO:0006885; P:regulation of pH; IEA:InterPro	M22|JGJLPFEM_07574;A3|BEBFEGEH_00245
cluster7338	2	P40871	GO:0019290; P:siderophore biosynthetic process; IEA:InterPro	M22|JGJLPFEM_00150;A3|BEBFEGEH_07669
cluster7339	2	P0ACL7	GO:0006974; P:cellular response to DNA damage stimulus; IEP:EcoliWiki	M22|JGJLPFEM_00656;A3|BEBFEGEH_07163
cluster7340	2	N/A	N/A	M22|JGJLPFEM_07482;A3|BEBFEGEH_00337
cluster7341	2	P75811	GO:0006351; P:transcription, DNA-templated; IEP:EcoCyc	M22|JGJLPFEM_00311;A3|BEBFEGEH_07508
cluster7342	2	P46105	GO:0055085; P:transmembrane transport; IEA:InterPro	M22|JGJLPFEM_00696;A3|BEBFEGEH_07123
cluster7343	2	N/A	N/A	M22|JGJLPFEM_00669;A3|BEBFEGEH_07150
cluster7344	2	N/A	N/A	M22|JGJLPFEM_07681;A3|BEBFEGEH_00138
cluster7345	2	N/A	N/A	M22|JGJLPFEM_00595;A3|BEBFEGEH_07224
cluster7346	2	N/A	N/A	M22|JGJLPFEM_00249;A3|BEBFEGEH_07570
cluster7347	2	N/A	N/A	M22|JGJLPFEM_07628;A3|BEBFEGEH_00191
cluster7348	2	N/A	N/A	M22|JGJLPFEM_00101;A3|BEBFEGEH_07718
cluster7349	2	N/A	N/A	M22|JGJLPFEM_00576;A3|BEBFEGEH_07243
cluster7350	2	P9WJY6	GO:0055085; P:transmembrane transport; IEA:InterPro	M22|JGJLPFEM_07642;A3|BEBFEGEH_00177
cluster7351	2	Q53882	GO:0044598; P:doxorubicin metabolic process; IDA:UniProtKB	M22|JGJLPFEM_00677;A3|BEBFEGEH_07142
cluster7352	2	P9WIZ6	GO:0009405; P:pathogenesis; IEA:UniProtKB-KW	M22|JGJLPFEM_07640;A3|BEBFEGEH_00179
cluster7353	2	N/A	N/A	M22|JGJLPFEM_00041;A3|BEBFEGEH_07778
cluster7354	2	N/A	N/A	M22|JGJLPFEM_07610;A3|BEBFEGEH_00209
cluster7355	2	P14707	GO:0006313; P:transposition, DNA-mediated; IEA:InterPro	M22|JGJLPFEM_00037;A3|BEBFEGEH_07782
cluster7356	2	P55183	GO:0046983; F:protein dimerization activity; IEA:InterPro	M22|JGJLPFEM_00734;A3|BEBFEGEH_07085
cluster7357	2	Q8SPU8	GO:0004090; F:carbonyl reductase (NADPH) activity; IEA:UniProtKB-EC	M22|JGJLPFEM_07497;A3|BEBFEGEH_00322
cluster7358	2	N/A	N/A	M22|JGJLPFEM_00525;A3|BEBFEGEH_07294
cluster7359	2	Q9RRH3	GO:0004674; F:protein serine/threonine kinase activity; IEA:UniProtKB-KW	M22|JGJLPFEM_00536;A3|BEBFEGEH_07283
cluster7360	2	Q9XA16	GO:0004674; F:protein serine/threonine kinase activity; IEA:UniProtKB-KW	M22|JGJLPFEM_00587;A3|BEBFEGEH_07232
cluster7361	2	N/A	N/A	M22|JGJLPFEM_00242;A3|BEBFEGEH_07577
cluster7362	2	N/A	N/A	M22|JGJLPFEM_00250;A3|BEBFEGEH_07569
cluster7363	2	N/A	N/A	M22|JGJLPFEM_00027;A3|BEBFEGEH_07792
cluster7364	2	N/A	N/A	M22|JGJLPFEM_00107;A3|BEBFEGEH_07712
cluster7365	2	N/A	N/A	M22|JGJLPFEM_00428;A3|BEBFEGEH_07391
cluster7366	2	P42097	GO:0003677; F:DNA binding; IEA:UniProtKB-KW	M22|JGJLPFEM_07696;A3|BEBFEGEH_00123
cluster7367	2	A9KLZ5	GO:0006419; P:alanyl-tRNA aminoacylation; IEA:UniProtKB-UniRule	M22|JGJLPFEM_00230;A3|BEBFEGEH_07589
cluster7368	2	Q8NBN7	GO:0010842; P:retina layer formation; IEA:Ensembl	M22|JGJLPFEM_07542;A3|BEBFEGEH_00277
cluster7369	2	P04387	GO:0000122; P:negative regulation of transcription by RNA polymerase II; IMP:SGD	M22|JGJLPFEM_07596;A3|BEBFEGEH_00223
cluster7370	2	N/A	N/A	M22|JGJLPFEM_00746;A3|BEBFEGEH_07073
cluster7371	2	L8EUQ6	GO:0017000; P:antibiotic biosynthetic process; IEA:UniProtKB-KW	M22|JGJLPFEM_00204;A3|BEBFEGEH_07615
cluster7372	2	N/A	N/A	M22|JGJLPFEM_00673;A3|BEBFEGEH_07146
cluster7373	2	O07592	GO:0006629; P:lipid metabolic process; IEA:InterPro	M22|JGJLPFEM_00279;A3|BEBFEGEH_07540
cluster7374	2	P37610	GO:0006790; P:sulfur compound metabolic process; IMP:EcoliWiki	M22|JGJLPFEM_00322;A3|BEBFEGEH_07497
cluster7375	2	N/A	N/A	M22|JGJLPFEM_07524;A3|BEBFEGEH_00295
cluster7376	2	N/A	N/A	M22|JGJLPFEM_00136;A3|BEBFEGEH_07683
cluster7377	2	P24537	N/A	M22|JGJLPFEM_07734;A3|BEBFEGEH_00085
cluster7378	2	N/A	N/A	M22|JGJLPFEM_00565;A3|BEBFEGEH_07254
cluster7379	2	N/A	N/A	M22|JGJLPFEM_00672;A3|BEBFEGEH_07147
cluster7380	2	N/A	N/A	M22|JGJLPFEM_07707;A3|BEBFEGEH_00112
cluster7381	2	N/A	N/A	M22|JGJLPFEM_00575;A3|BEBFEGEH_07244
cluster7382	2	N/A	N/A	M22|JGJLPFEM_00114;A3|BEBFEGEH_07705
cluster7383	2	N/A	N/A	M22|JGJLPFEM_00726;A3|BEBFEGEH_07093
cluster7384	2	N/A	N/A	M22|JGJLPFEM_00090;A3|BEBFEGEH_07729
cluster7385	2	O32103	GO:0042128; P:nitrate assimilation; IEA:InterPro	M22|JGJLPFEM_00760;A3|BEBFEGEH_07059
cluster7386	2	P65634	GO:0006096; P:glycolytic process; IEA:UniProtKB-KW	M22|JGJLPFEM_00701;A3|BEBFEGEH_07118
cluster7387	2	N/A	N/A	M22|JGJLPFEM_00121;A3|BEBFEGEH_07698
cluster7388	2	N/A	N/A	M22|JGJLPFEM_00408;A3|BEBFEGEH_07411
cluster7389	2	N/A	N/A	M22|JGJLPFEM_00063;A3|BEBFEGEH_07756
cluster7390	2	N/A	N/A	M22|JGJLPFEM_00456;A3|BEBFEGEH_07363
cluster7391	2	N/A	N/A	M22|JGJLPFEM_07674;A3|BEBFEGEH_00145
cluster7392	2	Q5HGK2	GO:0030497; P:fatty acid elongation; ISS:UniProtKB	M22|JGJLPFEM_00035;A3|BEBFEGEH_07784
cluster7393	2	N/A	N/A	M22|JGJLPFEM_02108;A3|BEBFEGEH_05709
cluster7394	2	Q00751	GO:0055085; P:transmembrane transport; IEA:InterPro	M22|JGJLPFEM_00659;A3|BEBFEGEH_07160
cluster7395	2	Q9L9C1	GO:0010124; P:phenylacetate catabolic process; IDA:UniProtKB	M22|JGJLPFEM_00360;A3|BEBFEGEH_07459
cluster7396	2	N/A	N/A	M22|JGJLPFEM_00684;A3|BEBFEGEH_07135
cluster7397	2	N/A	N/A	M22|JGJLPFEM_07716;A3|BEBFEGEH_00103
cluster7398	2	P9WMF2	GO:0003700; F:DNA-binding transcription factor activity; IEA:InterPro	M22|JGJLPFEM_07597;A3|BEBFEGEH_00222
cluster7399	2	Q9RL17	GO:0055114; P:oxidation-reduction process; IDA:UniProtKB	M22|JGJLPFEM_07559;A3|BEBFEGEH_00260
cluster7400	2	N/A	N/A	M22|JGJLPFEM_00539;A3|BEBFEGEH_07280
cluster7401	2	N/A	N/A	M22|JGJLPFEM_07477;A3|BEBFEGEH_00342
cluster7402	2	N/A	N/A	M22|JGJLPFEM_07762;A3|BEBFEGEH_00057
cluster7403	2	P9WLZ6	GO:0000155; F:phosphorelay sensor kinase activity; IEA:InterPro	M22|JGJLPFEM_00607;A3|BEBFEGEH_07212
cluster7404	2	N/A	N/A	M22|JGJLPFEM_00514;A3|BEBFEGEH_07305
cluster7405	2	Q04778	GO:0045151; P:acetoin biosynthetic process; IEA:UniProtKB-KW	M22|JGJLPFEM_07748;A3|BEBFEGEH_00071
cluster7406	2	N/A	N/A	M22|JGJLPFEM_00364;A3|BEBFEGEH_07455
cluster7407	2	N/A	N/A	M22|JGJLPFEM_07626;A3|BEBFEGEH_00193
cluster7408	2	Q6LX42	GO:0015655; F:alanine:sodium symporter activity; IEA:InterPro	M22|JGJLPFEM_00630;A3|BEBFEGEH_07189
cluster7409	2	Q51391	GO:0010677; P:negative regulation of cellular carbohydrate metabolic process; IMP:PseudoCAP	M22|JGJLPFEM_07577;A3|BEBFEGEH_00242
cluster7410	2	N/A	N/A	M22|JGJLPFEM_07537;A3|BEBFEGEH_00282
cluster7411	2	Q8DHV7	GO:0018364; P:peptidyl-glutamine methylation; IEA:UniProtKB-UniRule	M22|JGJLPFEM_00758;A3|BEBFEGEH_07061
cluster7412	2	L0TCG5	GO:0006352; P:DNA-templated transcription, initiation; IEA:InterPro	M22|JGJLPFEM_00712;A3|BEBFEGEH_07107
cluster7413	2	P13398	GO:0019876; P:nylon catabolic process; IEA:UniProtKB-KW	M22|JGJLPFEM_00229;A3|BEBFEGEH_07590
cluster7414	2	Q7TYQ1	GO:0019540; P:siderophore biosynthetic process from catechol; ISS:UniProtKB	M22|JGJLPFEM_00140;A3|BEBFEGEH_07679
cluster7415	2	Q502M8	GO:0008270; F:zinc ion binding; IEA:InterPro	M22|JGJLPFEM_00432;A3|BEBFEGEH_07387
cluster7416	2	P25906	GO:0050236; F:pyridoxine:NADP 4-dehydrogenase activity; IEA:UniProtKB-EC	M22|JGJLPFEM_07560;A3|BEBFEGEH_00259
cluster7418	2	P40980	GO:0055085; P:transmembrane transport; IEA:InterPro	M22|JGJLPFEM_07567;A3|BEBFEGEH_00252
cluster7419	2	P48633	GO:0008152; P:metabolic process; IEA:UniProtKB-KW	M22|JGJLPFEM_00148;A3|BEBFEGEH_07671
cluster7420	2	N/A	N/A	M22|JGJLPFEM_00657;A3|BEBFEGEH_07162
cluster7421	2	N/A	N/A	M22|JGJLPFEM_07505;A3|BEBFEGEH_00314
cluster7422	2	P23364	GO:0046677; P:response to antibiotic; IEA:UniProtKB-KW	M22|JGJLPFEM_07565;A3|BEBFEGEH_00254
cluster7423	2	P45796	GO:0045493; P:xylan catabolic process; IEA:UniProtKB-UniPathway	M22|JGJLPFEM_00655;A3|BEBFEGEH_07164
cluster7424	2	N/A	N/A	M22|JGJLPFEM_00188;A3|BEBFEGEH_07631
cluster7425	2	N/A	N/A	M22|JGJLPFEM_00269;A3|BEBFEGEH_07550
cluster7426	2	N/A	N/A	M22|JGJLPFEM_00640;A3|BEBFEGEH_07179
cluster7427	2	Q9K451	GO:0006119; P:oxidative phosphorylation; IEA:UniProtKB-UniPathway	M22|JGJLPFEM_00593;A3|BEBFEGEH_07226
cluster7428	2	Q8NLB7	GO:0015293; F:symporter activity; IEA:UniProtKB-KW	M22|JGJLPFEM_00394;A3|BEBFEGEH_07425
cluster7429	2	Q54MZ9	GO:0016787; F:hydrolase activity; IEA:UniProtKB-KW	M22|JGJLPFEM_00470;A3|BEBFEGEH_07349
cluster7430	2	P20533	GO:0000272; P:polysaccharide catabolic process; IEA:UniProtKB-KW	M22|JGJLPFEM_00751;A3|BEBFEGEH_07068
cluster7431	2	N/A	N/A	M22|JGJLPFEM_00137;A3|BEBFEGEH_07682
cluster7432	2	P9WJP8	GO:0043546; F:molybdopterin cofactor binding; IEA:InterPro	M22|JGJLPFEM_00304;A3|BEBFEGEH_07515
cluster7433	2	N/A	N/A	M22|JGJLPFEM_07526;A3|BEBFEGEH_00293
cluster7434	2	N/A	N/A	M22|JGJLPFEM_00409;A3|BEBFEGEH_07410
cluster7435	2	P63392	GO:0016491; F:oxidoreductase activity; IEA:InterPro	M22|JGJLPFEM_00142;A3|BEBFEGEH_07677
cluster7436	2	P63394	GO:0042626; F:ATPase activity, coupled to transmembrane movement of substances; IEA:InterPro	M22|JGJLPFEM_00141;A3|BEBFEGEH_07678
cluster7437	2	N/A	N/A	M22|JGJLPFEM_07496;A3|BEBFEGEH_00323
cluster7438	2	N/A	N/A	M22|JGJLPFEM_00554;A3|BEBFEGEH_07265
cluster7439	2	P54977	GO:0006696; P:ergosterol biosynthetic process; IEA:InterPro	M22|JGJLPFEM_07667;A3|BEBFEGEH_00152
cluster7440	2	Q04943	GO:0000155; F:phosphorelay sensor kinase activity; IBA:GO_Central	M22|JGJLPFEM_00596;A3|BEBFEGEH_07223
cluster7441	2	A8AQB2	GO:0019262; P:N-acetylneuraminate catabolic process; IEA:UniProtKB-UniPathway	M22|JGJLPFEM_00286;A3|BEBFEGEH_07533
cluster7442	2	P37947	GO:0006355; P:regulation of transcription, DNA-templated; IEA:InterPro	M22|JGJLPFEM_07570;A3|BEBFEGEH_00249
cluster7443	2	N/A	N/A	M22|JGJLPFEM_07569;A3|BEBFEGEH_00250
cluster7444	2	P12768	GO:0018298; P:protein-chromophore linkage; IEA:UniProtKB-KW	M22|JGJLPFEM_07671;A3|BEBFEGEH_00148
cluster7445	2	Q8FFP0	GO:0006744; P:ubiquinone biosynthetic process; IEA:UniProtKB-UniRule	M22|JGJLPFEM_07664;A3|BEBFEGEH_00155
cluster7446	2	Q9F344	GO:0010125; P:mycothiol biosynthetic process; IEA:UniProtKB-UniRule	M22|JGJLPFEM_00198;A3|BEBFEGEH_07621
cluster7447	2	Q9X7R6	GO:0090502; P:RNA phosphodiester bond hydrolysis, endonucleolytic; IBA:GO_Central	M22|JGJLPFEM_00543;A3|BEBFEGEH_07276
cluster7448	2	N/A	N/A	M22|JGJLPFEM_07689;A3|BEBFEGEH_00130
cluster7449	2	Q45619	GO:0005524; F:ATP binding; IEA:UniProtKB-KW	M22|JGJLPFEM_07801;A3|BEBFEGEH_00018
cluster7450	2	N/A	N/A	M22|JGJLPFEM_07519;A3|BEBFEGEH_00300
cluster7451	2	N/A	N/A	M22|JGJLPFEM_00738;A3|BEBFEGEH_07081
cluster7452	2	P37730	GO:0055085; P:transmembrane transport; IEA:InterPro	M22|JGJLPFEM_07509;A3|BEBFEGEH_00310
cluster7453	2	B2HIL7	GO:0008610; P:lipid biosynthetic process; IDA:UniProtKB	M22|JGJLPFEM_07723;A3|BEBFEGEH_00096
cluster7454	2	N/A	N/A	M22|JGJLPFEM_00619;A3|BEBFEGEH_07200
cluster7455	2	N/A	N/A	M22|JGJLPFEM_07619;A3|BEBFEGEH_00200
cluster7456	2	N/A	N/A	M22|JGJLPFEM_07491;A3|BEBFEGEH_00328
cluster7457	2	Q8K4F5	GO:0016787; F:hydrolase activity; IEA:UniProtKB-KW	M22|JGJLPFEM_07592;A3|BEBFEGEH_00227
cluster7458	2	Q7WY76	GO:0003677; F:DNA binding; IEA:UniProtKB-KW	M22|JGJLPFEM_07706;A3|BEBFEGEH_00113
cluster7459	2	N/A	N/A	M22|JGJLPFEM_00055;A3|BEBFEGEH_07764
cluster7460	2	P9WLZ6	GO:0000155; F:phosphorelay sensor kinase activity; IEA:InterPro	M22|JGJLPFEM_00507;A3|BEBFEGEH_07312
cluster7461	2	N/A	N/A	M22|JGJLPFEM_00512;A3|BEBFEGEH_07307
cluster7462	2	Q9ZAU2	GO:1901771; P:daunorubicin biosynthetic process; IMP:UniProtKB	M22|JGJLPFEM_07594;A3|BEBFEGEH_00225
cluster7463	2	Q93J06	GO:0019433; P:triglyceride catabolic process; IBA:GO_Central	M22|JGJLPFEM_00316;A3|BEBFEGEH_07503
cluster7464	2	N/A	N/A	M22|JGJLPFEM_00213;A3|BEBFEGEH_07606
cluster7465	2	Q9F3C7	GO:0018158; P:protein oxidation; IDA:UniProtKB	M22|JGJLPFEM_00281;A3|BEBFEGEH_07538
cluster7466	2	N/A	N/A	M22|JGJLPFEM_00052;A3|BEBFEGEH_07767
cluster7467	2	Q9K6K2	GO:0006355; P:regulation of transcription, DNA-templated; IEA:InterPro	M22|JGJLPFEM_07771;A3|BEBFEGEH_00048
cluster7468	2	Q9X806	GO:0022904; P:respiratory electron transport chain; IEA:InterPro	M22|JGJLPFEM_00704;A3|BEBFEGEH_07115
cluster7469	2	N/A	N/A	M22|JGJLPFEM_00463;A3|BEBFEGEH_07356
cluster7470	2	N/A	N/A	M22|JGJLPFEM_00687;A3|BEBFEGEH_07132
cluster7471	2	P42094	GO:0016158; F:3-phytase activity; IEA:UniProtKB-EC	M22|JGJLPFEM_00134;A3|BEBFEGEH_07685
cluster7472	2	N/A	N/A	M22|JGJLPFEM_00069;A3|BEBFEGEH_07750
cluster7473	2	N/A	N/A	M22|JGJLPFEM_07493;A3|BEBFEGEH_00326
cluster7474	2	Q02587	GO:0017000; P:antibiotic biosynthetic process; IEA:UniProtKB-KW	M22|JGJLPFEM_00378;A3|BEBFEGEH_07441
cluster7475	2	N/A	N/A	M22|JGJLPFEM_00732;A3|BEBFEGEH_07087
cluster7476	2	N/A	N/A	M22|JGJLPFEM_00045;A3|BEBFEGEH_07774
cluster7477	2	N/A	N/A	M22|JGJLPFEM_07787;A3|BEBFEGEH_00032
cluster7478	2	P37971	GO:0006352; P:DNA-templated transcription, initiation; IEA:InterPro	M22|JGJLPFEM_00549;A3|BEBFEGEH_07270
cluster7479	2	N/A	N/A	M22|JGJLPFEM_00143;A3|BEBFEGEH_07676
cluster7480	2	N/A	N/A	M22|JGJLPFEM_00464;A3|BEBFEGEH_07355
cluster7481	2	N/A	N/A	M22|JGJLPFEM_00036;A3|BEBFEGEH_07783
cluster7482	2	P37979	GO:0007165; P:signal transduction; IEA:InterPro	M22|JGJLPFEM_00086;A3|BEBFEGEH_07733
cluster7483	2	N/A	N/A	M22|JGJLPFEM_07705;A3|BEBFEGEH_00114
cluster7484	2	Q02251	GO:0006633; P:fatty acid biosynthetic process; IEA:UniProtKB-KW	M22|JGJLPFEM_07722;A3|BEBFEGEH_00097
cluster7485	2	N/A	N/A	M22|JGJLPFEM_00697;A3|BEBFEGEH_07122
cluster7486	2	P28266	GO:0009877; P:nodulation; IEA:UniProtKB-KW	M22|JGJLPFEM_00310;A3|BEBFEGEH_07509
cluster7487	2	P0A333	GO:0071805; P:potassium ion transmembrane transport; IBA:GO_Central	M22|JGJLPFEM_00171;A3|BEBFEGEH_07648
cluster7488	2	Q979Z2	GO:0005267; F:potassium channel activity; IEA:UniProtKB-KW	M22|JGJLPFEM_00631;A3|BEBFEGEH_07188
cluster7489	2	N/A	N/A	M22|JGJLPFEM_00217;A3|BEBFEGEH_07602
cluster7490	2	P37571	GO:0019538; P:protein metabolic process; IEA:InterPro	M22|JGJLPFEM_00306;A3|BEBFEGEH_07513
cluster7491	2	Q5UQ83	GO:0016787; F:hydrolase activity; IEA:UniProtKB-KW	M22|JGJLPFEM_00693;A3|BEBFEGEH_07126
cluster7492	2	N/A	N/A	M22|JGJLPFEM_07536;A3|BEBFEGEH_00283
cluster7493	2	O31512	GO:0016491; F:oxidoreductase activity; IEA:UniProtKB-KW	M22|JGJLPFEM_00068;A3|BEBFEGEH_07751
cluster7494	2	N/A	N/A	M22|JGJLPFEM_07780;A3|BEBFEGEH_00039
cluster7495	2	N/A	N/A	M22|JGJLPFEM_00450;A3|BEBFEGEH_07369
cluster7496	2	P22751	GO:0047489; F:pectate disaccharide-lyase activity; IEA:UniProtKB-EC	M22|JGJLPFEM_00599;A3|BEBFEGEH_07220
cluster7497	2	Q84HB6	GO:0017000; P:antibiotic biosynthetic process; IEA:UniProtKB-KW	M22|JGJLPFEM_00412;A3|BEBFEGEH_07407
cluster7498	2	N/A	N/A	M22|JGJLPFEM_00566;A3|BEBFEGEH_07253
cluster7499	2	N/A	N/A	M22|JGJLPFEM_00623;A3|BEBFEGEH_07196
cluster7500	2	Q67QZ1	GO:0042128; P:nitrate assimilation; IEA:UniProtKB-UniRule	M22|JGJLPFEM_00455;A3|BEBFEGEH_07364
cluster7501	2	N/A	N/A	M22|JGJLPFEM_00749;A3|BEBFEGEH_07070
cluster7502	2	N/A	N/A	M22|JGJLPFEM_00721;A3|BEBFEGEH_07098
cluster7503	2	P9WHR2	GO:0009405; P:pathogenesis; IEA:UniProtKB-KW	M22|JGJLPFEM_00571;A3|BEBFEGEH_07248
cluster7504	2	Q9X7R9	GO:0006515; P:protein quality control for misfolded or incompletely synthesized proteins; IBA:GO_Central	M22|JGJLPFEM_00546;A3|BEBFEGEH_07273
cluster7505	2	Q9I1X7	GO:0090503; P:RNA phosphodiester bond hydrolysis, exonucleolytic; IDA:PseudoCAP	M22|JGJLPFEM_00474;A3|BEBFEGEH_07345
cluster7506	2	Q04942	GO:0000156; F:phosphorelay response regulator activity; IBA:GO_Central	M22|JGJLPFEM_00597;A3|BEBFEGEH_07222
cluster7507	2	P94530	GO:0055085; P:transmembrane transport; IEA:InterPro	M22|JGJLPFEM_00420;A3|BEBFEGEH_07399
cluster7508	2	N/A	N/A	M22|JGJLPFEM_00711;A3|BEBFEGEH_07108
cluster7509	2	P95251	GO:0019216; P:regulation of lipid metabolic process; IDA:MTBBASE	M22|JGJLPFEM_00228;A3|BEBFEGEH_07591
cluster7510	2	N/A	N/A	M22|JGJLPFEM_07591;A3|BEBFEGEH_00228
cluster7511	2	N/A	N/A	M22|JGJLPFEM_00436;A3|BEBFEGEH_07383
cluster7512	2	N/A	N/A	M22|JGJLPFEM_00445;A3|BEBFEGEH_07374
cluster7513	2	N/A	N/A	M22|JGJLPFEM_07676;A3|BEBFEGEH_00143
cluster7514	2	P27035	GO:0030245; P:cellulose catabolic process; IEA:UniProtKB-KW	M22|JGJLPFEM_00193;A3|BEBFEGEH_07626
cluster7515	2	N/A	N/A	M22|JGJLPFEM_00755;A3|BEBFEGEH_07064
cluster7516	2	P9WMF4	GO:0003700; F:DNA-binding transcription factor activity; IEA:InterPro	M22|JGJLPFEM_00520;A3|BEBFEGEH_07299
cluster7517	2	S0EEY3	GO:0031177; F:phosphopantetheine binding; IEA:InterPro	M22|JGJLPFEM_07725;A3|BEBFEGEH_00094
cluster7518	2	N/A	N/A	M22|JGJLPFEM_00320;A3|BEBFEGEH_07499
cluster7519	2	N/A	N/A	M22|JGJLPFEM_00070;A3|BEBFEGEH_07749
cluster7520	2	N/A	N/A	M22|JGJLPFEM_07736;A3|BEBFEGEH_00083
cluster7521	2	N/A	N/A	M22|JGJLPFEM_07562;A3|BEBFEGEH_00257
cluster7522	2	N/A	N/A	M22|JGJLPFEM_07660;A3|BEBFEGEH_00159
cluster7523	2	P77716	GO:0055085; P:transmembrane transport; IEA:InterPro	M22|JGJLPFEM_00342;A3|BEBFEGEH_07477
cluster7524	2	P51000	GO:0015031; P:protein transport; IEA:UniProtKB-KW	M22|JGJLPFEM_00264;A3|BEBFEGEH_07555
cluster7525	2	Q01108	GO:0006355; P:regulation of transcription, DNA-templated; IEA:InterPro	M22|JGJLPFEM_00649;A3|BEBFEGEH_07170
cluster7526	2	P72477	GO:0016887; F:ATPase activity; IEA:InterPro	M22|JGJLPFEM_00370;A3|BEBFEGEH_07449
cluster7527	2	N/A	N/A	M22|JGJLPFEM_00028;A3|BEBFEGEH_07791
cluster7528	2	N/A	N/A	M22|JGJLPFEM_00388;A3|BEBFEGEH_07431
cluster7529	2	N/A	N/A	M22|JGJLPFEM_00267;A3|BEBFEGEH_07552
cluster7530	2	Q04942	GO:0000156; F:phosphorelay response regulator activity; IBA:GO_Central	M22|JGJLPFEM_00296;A3|BEBFEGEH_07523
cluster7531	2	N/A	N/A	M22|JGJLPFEM_00051;A3|BEBFEGEH_07768
cluster7532	2	N/A	N/A	M22|JGJLPFEM_07758;A3|BEBFEGEH_00061
cluster7533	2	P76268	GO:0045892; P:negative regulation of transcription, DNA-templated; IDA:EcoCyc	M22|JGJLPFEM_07517;A3|BEBFEGEH_00302
cluster7534	2	E1V4Y0	GO:0009063; P:cellular amino acid catabolic process; IEA:InterPro	M22|JGJLPFEM_07504;A3|BEBFEGEH_00315
cluster7535	2	O05494	GO:0043565; F:sequence-specific DNA binding; IEA:InterPro	M22|JGJLPFEM_07518;A3|BEBFEGEH_00301
cluster7536	2	A0R3I7	GO:0009405; P:pathogenesis; IEA:UniProtKB-KW	M22|JGJLPFEM_00744;A3|BEBFEGEH_07075
cluster7537	2	N/A	N/A	M22|JGJLPFEM_00460;A3|BEBFEGEH_07359
cluster7538	2	G4FEF4	GO:0016139; P:glycoside catabolic process; IDA:UniProtKB	M22|JGJLPFEM_07585;A3|BEBFEGEH_00234
cluster7539	2	A0QV10	GO:0016491; F:oxidoreductase activity; IEA:UniProtKB-KW	M22|JGJLPFEM_00473;A3|BEBFEGEH_07346
cluster7540	2	Q8GAL4	GO:0006355; P:regulation of transcription, DNA-templated; TAS:UniProtKB	M22|JGJLPFEM_00331;A3|BEBFEGEH_07488
cluster7541	2	Q52999	GO:0035556; P:intracellular signal transduction; IEA:InterPro	M22|JGJLPFEM_00652;A3|BEBFEGEH_07167
cluster7542	2	A1TEL7	GO:0006355; P:regulation of transcription, DNA-templated; IEA:InterPro	M22|JGJLPFEM_00745;A3|BEBFEGEH_07074
cluster7543	2	P9WJI6	GO:0019358; P:nicotinate nucleotide salvage; IEA:InterPro	M22|JGJLPFEM_07683;A3|BEBFEGEH_00136
cluster7544	2	N/A	N/A	M22|JGJLPFEM_00075;A3|BEBFEGEH_07744
cluster7545	2	Q7NSD8	GO:0009636; P:response to toxic substance; IEA:UniProtKB-KW	M22|JGJLPFEM_00730;A3|BEBFEGEH_07089
cluster7546	2	P47199	GO:0042178; P:xenobiotic catabolic process; ISS:UniProtKB	M22|JGJLPFEM_07774;A3|BEBFEGEH_00045
cluster7547	2	N/A	N/A	M22|JGJLPFEM_07648;A3|BEBFEGEH_00171
cluster7548	2	N/A	N/A	M22|JGJLPFEM_07773;A3|BEBFEGEH_00046
cluster7549	2	Q7D9A2	GO:0006694; P:steroid biosynthetic process; IEA:UniProtKB-UniPathway	M22|JGJLPFEM_00523;A3|BEBFEGEH_07296
cluster7550	2	N/A	N/A	M22|JGJLPFEM_07499;A3|BEBFEGEH_00320
cluster7551	2	Q57HW4	GO:0042626; F:ATPase activity, coupled to transmembrane movement of substances; IEA:InterPro	M22|JGJLPFEM_00247;A3|BEBFEGEH_07572
cluster7552	2	Q58821	N/A	M22|JGJLPFEM_07684;A3|BEBFEGEH_00135
cluster7553	2	P94248	GO:0030245; P:cellulose catabolic process; IEA:UniProtKB-KW	M22|JGJLPFEM_00271;A3|BEBFEGEH_07548
cluster7554	2	A0A1L5BUG8	GO:0009636; P:response to toxic substance; IEA:UniProtKB-KW	M22|JGJLPFEM_00466;A3|BEBFEGEH_07353
cluster7555	2	P0A9N6	GO:0006006; P:glucose metabolic process; IEA:UniProtKB-KW	M22|JGJLPFEM_07649;A3|BEBFEGEH_00170
cluster7556	2	Q58424	GO:0006564; P:L-serine biosynthetic process; IEA:UniProtKB-KW	M22|JGJLPFEM_00705;A3|BEBFEGEH_07114
cluster7557	2	P0A3Z8	GO:0008270; F:zinc ion binding; IEA:InterPro	M22|JGJLPFEM_00397;A3|BEBFEGEH_07422
cluster7558	2	N/A	N/A	M22|JGJLPFEM_00594;A3|BEBFEGEH_07225
cluster7559	2	N/A	N/A	M22|JGJLPFEM_00695;A3|BEBFEGEH_07124
cluster7560	2	Q9UWR6	GO:0008299; P:isoprenoid biosynthetic process; IEA:InterPro	M22|JGJLPFEM_07669;A3|BEBFEGEH_00150
cluster7561	2	N/A	N/A	M22|JGJLPFEM_00082;A3|BEBFEGEH_07737
cluster7562	2	N/A	N/A	M22|JGJLPFEM_07563;A3|BEBFEGEH_00256
cluster7563	2	N/A	N/A	M22|JGJLPFEM_00335;A3|BEBFEGEH_07484
cluster7564	2	P50100	N/A	M22|JGJLPFEM_07645;A3|BEBFEGEH_00174
cluster7565	2	N/A	N/A	M22|JGJLPFEM_00742;A3|BEBFEGEH_07077
cluster7566	2	Q9WVX8	GO:0042802; F:identical protein binding; IPI:IntAct	M22|JGJLPFEM_00256;A3|BEBFEGEH_07563
cluster7567	2	N/A	N/A	M22|JGJLPFEM_00617;A3|BEBFEGEH_07202
cluster7568	2	Q8X529	GO:0009438; P:methylglyoxal metabolic process; ISS:UniProtKB	M22|JGJLPFEM_00556;A3|BEBFEGEH_07263
cluster7569	2	N/A	N/A	M22|JGJLPFEM_07769;A3|BEBFEGEH_00050
cluster7570	2	P76536	GO:0004601; F:peroxidase activity; IDA:EcoCyc	M22|JGJLPFEM_00634;A3|BEBFEGEH_07185
cluster7571	2	Q79FW5	GO:0001666; P:response to hypoxia; IDA:MTBBASE	M22|JGJLPFEM_00200;A3|BEBFEGEH_07619
cluster7572	2	N/A	N/A	M22|JGJLPFEM_00097;A3|BEBFEGEH_07722
cluster7573	2	A9ALD1	GO:0019628; P:urate catabolic process; IEA:UniProtKB-UniPathway	M22|JGJLPFEM_07516;A3|BEBFEGEH_00303
cluster7574	2	P15555	GO:0008360; P:regulation of cell shape; IEA:UniProtKB-KW	M22|JGJLPFEM_00676;A3|BEBFEGEH_07143
cluster7575	2	O04130	GO:0006564; P:L-serine biosynthetic process; IEA:UniProtKB-KW	M22|JGJLPFEM_07514;A3|BEBFEGEH_00305
cluster7576	2	N/A	N/A	M22|JGJLPFEM_00111;A3|BEBFEGEH_07708
cluster7577	2	Q9X5X3	GO:0004008; F:copper-exporting ATPase activity; IEA:UniProtKB-EC	M22|JGJLPFEM_07690;A3|BEBFEGEH_00129
cluster7578	2	N/A	N/A	M22|JGJLPFEM_00334;A3|BEBFEGEH_07485
cluster7579	2	P22222	GO:0008152; P:metabolic process; IEA:UniProtKB-KW	M22|JGJLPFEM_00253;A3|BEBFEGEH_07566
cluster7580	2	Q8NS49	GO:0015293; F:symporter activity; IEA:UniProtKB-KW	M22|JGJLPFEM_07699;A3|BEBFEGEH_00120
cluster7581	2	N/A	N/A	M22|JGJLPFEM_00550;A3|BEBFEGEH_07269
cluster7582	2	B8HCK2	GO:0009063; P:cellular amino acid catabolic process; IEA:InterPro	M22|JGJLPFEM_00201;A3|BEBFEGEH_07618
cluster7583	2	O07570	GO:1904680; F:peptide transmembrane transporter activity; IBA:GO_Central	M22|JGJLPFEM_00266;A3|BEBFEGEH_07553
cluster7584	2	N/A	N/A	M22|JGJLPFEM_07510;A3|BEBFEGEH_00309
cluster7585	2	N/A	N/A	M22|JGJLPFEM_07800;A3|BEBFEGEH_00019
cluster7586	2	Q8RD36	GO:1901135; P:carbohydrate derivative metabolic process; IEA:InterPro	M22|JGJLPFEM_00231;A3|BEBFEGEH_07588
cluster7587	2	P21629	GO:0098713; P:leucine import across plasma membrane; IBA:GO_Central	M22|JGJLPFEM_00646;A3|BEBFEGEH_07173
cluster7588	2	N/A	N/A	M22|JGJLPFEM_00076;A3|BEBFEGEH_07743
cluster7589	2	P9WLN2	GO:0005524; F:ATP binding; IEA:UniProtKB-KW	M22|JGJLPFEM_07691;A3|BEBFEGEH_00128
cluster7590	2	Q01911	GO:0046677; P:response to antibiotic; IEA:UniProtKB-KW	M22|JGJLPFEM_00604;A3|BEBFEGEH_07215
cluster7591	2	Q9X7S0	GO:0006515; P:protein quality control for misfolded or incompletely synthesized proteins; IBA:GO_Central	M22|JGJLPFEM_00547;A3|BEBFEGEH_07272
cluster7592	2	Q7WUM8	GO:0009636; P:response to toxic substance; IEA:UniProtKB-KW	M22|JGJLPFEM_00401;A3|BEBFEGEH_07418
cluster7593	2	N/A	N/A	M22|JGJLPFEM_00641;A3|BEBFEGEH_07178
cluster7594	2	N/A	N/A	M22|JGJLPFEM_07685;A3|BEBFEGEH_00134
cluster7595	2	Q8Z8L4	GO:0042931; F:enterobactin transmembrane transporter activity; IEA:InterPro	M22|JGJLPFEM_00518;A3|BEBFEGEH_07301
cluster7596	2	N/A	N/A	M22|JGJLPFEM_00679;A3|BEBFEGEH_07140
cluster7597	2	N/A	N/A	M22|JGJLPFEM_00314;A3|BEBFEGEH_07505
cluster7598	2	N/A	N/A	M22|JGJLPFEM_00741;A3|BEBFEGEH_07078
cluster7599	2	N/A	N/A	M22|JGJLPFEM_07687;A3|BEBFEGEH_00132
cluster7600	2	P0ACP6	GO:0006355; P:regulation of transcription, DNA-templated; IEA:InterPro	M22|JGJLPFEM_07502;A3|BEBFEGEH_00317
cluster7601	2	P04814	GO:0006508; P:proteolysis; ISM:FlyBase	M22|JGJLPFEM_00368;A3|BEBFEGEH_07451
cluster7602	2	N/A	N/A	M22|JGJLPFEM_00095;A3|BEBFEGEH_07724
cluster7603	2	A0QYC2	GO:0071322; P:cellular response to carbohydrate stimulus; IDA:UniProtKB	M22|JGJLPFEM_00441;A3|BEBFEGEH_07378
cluster7604	2	N/A	N/A	M22|JGJLPFEM_07620;A3|BEBFEGEH_00199
cluster7605	2	N/A	N/A	M22|JGJLPFEM_07630;A3|BEBFEGEH_00189
cluster7606	2	N/A	N/A	M22|JGJLPFEM_07789;A3|BEBFEGEH_00030
cluster7607	2	Q10449	GO:0051321; P:meiotic cell cycle; IEA:UniProtKB-KW	M22|JGJLPFEM_07772;A3|BEBFEGEH_00047
cluster7608	2	Q9L132	GO:0006355; P:regulation of transcription, DNA-templated; IBA:GO_Central	M22|JGJLPFEM_00402;A3|BEBFEGEH_07417
cluster7609	2	N/A	N/A	M22|JGJLPFEM_07753;A3|BEBFEGEH_00066
cluster7610	2	Q04778	GO:0045151; P:acetoin biosynthetic process; IEA:UniProtKB-KW	M22|JGJLPFEM_00557;A3|BEBFEGEH_07262
cluster7611	2	N/A	N/A	M22|JGJLPFEM_00703;A3|BEBFEGEH_07116
cluster7613	2	N/A	N/A	M22|JGJLPFEM_00706;A3|BEBFEGEH_07113
cluster7614	2	O07610	GO:0006635; P:fatty acid beta-oxidation; IEA:UniProtKB-UniPathway	M22|JGJLPFEM_07549;A3|BEBFEGEH_00270
cluster7615	2	N/A	N/A	M22|JGJLPFEM_00727;A3|BEBFEGEH_07092
cluster7616	2	P9WKP6	GO:0005886; C:plasma membrane; IEA:UniProtKB-SubCell	M22|JGJLPFEM_00586;A3|BEBFEGEH_07233
cluster7617	2	P9WPR4	GO:0016702; F:oxidoreductase activity, acting on single donors with incorporation of molecular oxygen, incorporation of two atoms of oxygen; IEA:InterPro	M22|JGJLPFEM_07528;A3|BEBFEGEH_00291
cluster7618	2	N/A	N/A	M22|JGJLPFEM_00398;A3|BEBFEGEH_07421
cluster7619	2	N/A	N/A	M22|JGJLPFEM_00038;A3|BEBFEGEH_07781
cluster7620	2	P17164	GO:0016139; P:glycoside catabolic process; IBA:GO_Central	M22|JGJLPFEM_07580;A3|BEBFEGEH_00239
cluster7621	2	N/A	N/A	M22|JGJLPFEM_00682;A3|BEBFEGEH_07137
cluster7622	2	P97872	GO:0050661; F:NADP binding; IEA:InterPro	M22|JGJLPFEM_00361;A3|BEBFEGEH_07458
cluster7623	2	N/A	N/A	M22|JGJLPFEM_00209;A3|BEBFEGEH_07610
cluster7624	2	N/A	N/A	M22|JGJLPFEM_00653;A3|BEBFEGEH_07166
cluster7625	2	A0QZA1	GO:0005524; F:ATP binding; IEA:UniProtKB-KW	M22|JGJLPFEM_07682;A3|BEBFEGEH_00137
cluster7626	2	P18325	GO:0005506; F:iron ion binding; IEA:InterPro	M22|JGJLPFEM_00155;A3|BEBFEGEH_07664
cluster7627	2	Q88JX9	GO:0019396; P:gallate catabolic process; IDA:UniProtKB	M22|JGJLPFEM_00661;A3|BEBFEGEH_07158
cluster7628	2	N/A	N/A	M22|JGJLPFEM_00435;A3|BEBFEGEH_07384
cluster7629	2	N/A	N/A	M22|JGJLPFEM_00660;A3|BEBFEGEH_07159
cluster7630	2	N/A	N/A	M22|JGJLPFEM_00621;A3|BEBFEGEH_07198
cluster7631	2	B0FYK7	GO:0042438; P:melanin biosynthetic process; IDA:UniProtKB	M22|JGJLPFEM_00160;A3|BEBFEGEH_07659
cluster7632	2	N/A	N/A	M22|JGJLPFEM_00606;A3|BEBFEGEH_07213
cluster7633	2	N/A	N/A	M22|JGJLPFEM_00117;A3|BEBFEGEH_07702
cluster7634	2	N/A	N/A	M22|JGJLPFEM_07602;A3|BEBFEGEH_00217
cluster7635	2	N/A	N/A	M22|JGJLPFEM_00156;A3|BEBFEGEH_07663
cluster7636	2	N/A	N/A	M22|JGJLPFEM_07752;A3|BEBFEGEH_00067
cluster7637	2	Q54IM8	GO:0006574; P:valine catabolic process; IEA:UniProtKB-UniPathway	M22|JGJLPFEM_07548;A3|BEBFEGEH_00271
cluster7638	2	P96687	GO:0005887; C:integral component of plasma membrane; IBA:GO_Central	M22|JGJLPFEM_00733;A3|BEBFEGEH_07086
cluster7639	2	P9WMA4	GO:0048037; F:cofactor binding; IEA:InterPro	M22|JGJLPFEM_07657;A3|BEBFEGEH_00162
cluster7640	2	N/A	N/A	M22|JGJLPFEM_00524;A3|BEBFEGEH_07295
cluster7641	2	G3XGC1	GO:0006355; P:regulation of transcription, DNA-templated; IEA:InterPro	M22|JGJLPFEM_07604;A3|BEBFEGEH_00215
cluster7642	2	N/A	N/A	M22|JGJLPFEM_07776;A3|BEBFEGEH_00043
cluster7643	2	N/A	N/A	M22|JGJLPFEM_00452;A3|BEBFEGEH_07367

## Sheet: A3(2) and M22 GOBP
Slimmed GO	Term	Count
GO:0008152	metabolic process	165
GO:0008150	biological_process	158
GO:0044237	cellular metabolic process	136
GO:0006807	nitrogen compound metabolic process	73
GO:0009987	cellular process	69
GO:0044238	primary metabolic process	60
GO:0006725	cellular aromatic compound metabolic process	58
GO:0043170	macromolecule metabolic process	56
GO:0046483	heterocycle metabolic process	48
GO:0006082	organic acid metabolic process	44
GO:0006139	nucleobase-containing compound metabolic process	43
GO:0065007	biological regulation	38
GO:0006810	transport	33
GO:0016070	RNA metabolic process	33
GO:0051234	establishment of localization	33
GO:0005975	carbohydrate metabolic process	31
GO:0050896	response to stimulus	22
GO:0006629	lipid metabolic process	21
GO:0044255	cellular lipid metabolic process	18
GO:0005976	polysaccharide metabolic process	15
GO:0051186	cofactor metabolic process	15
GO:0006793	phosphorus metabolic process	12
GO:0006805	xenobiotic metabolic process	12
GO:0006464	cellular protein modification process	8
GO:0009117	nucleotide metabolic process	7
GO:0017144	drug metabolic process	7
GO:0006811	ion transport	6
GO:0019748	secondary metabolic process	6
GO:0032502	developmental process	6
GO:0051704	multi-organism process	6
GO:0006066	alcohol metabolic process	5
GO:0006508	proteolysis	5
GO:0006518	peptide metabolic process	5
GO:0032196	transposition	5
GO:0042180	cellular ketone metabolic process	5
GO:0042440	pigment metabolic process	5
GO:0006091	generation of precursor metabolites and energy	4
GO:0019538	protein metabolic process	4
GO:0043603	cellular amide metabolic process	4
GO:0051179	localization	4
GO:0006259	DNA metabolic process	3
GO:0006865	amino acid transport	3
GO:0007154	cell communication	3
GO:0009116	nucleoside metabolic process	3
GO:0006081	cellular aldehyde metabolic process	2
GO:0006766	vitamin metabolic process	2
GO:0008643	carbohydrate transport	2
GO:0015031	protein transport	2
GO:0016043	cellular component organization	2
GO:0044419	interspecies interaction between organisms	2
GO:0000003	reproduction	1
GO:0006112	energy reserve metabolic process	1
GO:0006119	oxidative phosphorylation	1
GO:0006260	DNA replication	1
GO:0006412	translation	1
GO:0006818	hydrogen transport	1
GO:0006914	autophagy	1
GO:0007049	cell cycle	1
GO:0007155	cell adhesion	1
GO:0009225	nucleotide-sugar metabolic process	1
GO:0009308	amine metabolic process	1
GO:0015833	peptide transport	1
GO:0015849	organic acid transport	1
GO:0016032	viral process	1
GO:0032501	multicellular organismal process	1
GO:0032989	cellular component morphogenesis	1
GO:0043094	cellular metabolic compound salvage	1
GO:0043412	macromolecule modification	1
GO:0043449	cellular alkene metabolic process	1
GO:0045333	cellular respiration	1
GO:0050877	neurological system process	1
GO:0065003	macromolecular complex assembly	1
GO:0071555	cell wall organization	1
